# Supplementary material for: MicroRNA expression profiling of human breast cancer identifies new markers of tumor subtype
Source: Genome Biol. 2007 Oct 8;8(10):R214. doi: 10.1186/gb-2007-8-10-r214 (PMC2246288; doi:10.1186/gb-2007-8-10-r214)
Supplement: Additional data file 15 — Intrinsic genes, probe sets (single sample predictor) [file gb-2007-8-10-r214-S15.txt]

UG_Cluster_ID	UG_Symbol	UG_RepAcc	Illumina_Symbol	Illumina_GenBank	Illumina_Probe_ID	Illumina_Probe_Chr	Illumina_Probe_Strand	Illumina_Probe_Start	Illumina_Probe_End	Annotation
Hs.202672	EDG5	NM_001379	DNMT1	NM_001379 BC092517	GI_4503350-S	Chr19	-	10105199	10105248	RepAcc
Hs.10283	RBM8A	BC071577	RBM8A	AK075009 NR_002328 NM_005105 AF231512	GI_15812217-S	Chr1	+	144222304	144222353	Symbol
Hs.82109	SDC1	AJ551176	SDC1	NM_001006946 NM_002997	GI_29568085-S	Chr2	-	20264178	20264227	Symbol
Hs.1869	PGM1	NM_002633	PGM1	NM_002633	GI_21361620-S	Chr1	+	63898163	63898212	RepAcc
Hs.49932	C21orf45	NM_018944	C21orf45	NM_018944	GI_9506436-S	Chr21	-	32564659	32564708	RepAcc
Hs.2316	SOX9	NM_000346	SOX9	NM_000346	GI_37704387-S	Chr17	+	67633718	67633767	RepAcc
Hs.21486	STAT1	NM_007315	STAT1	NM_007315	GI_21536299-I	Chr2	-	191542219	191542268	RepAcc
Hs.302690	NFIB	BX537698	NFIB BX648416	NM_005596 BX648845 BM803513 BX648416 BC001283	GI_5031940-S	Chr9	-	14077747	14077796	Symbol
Hs.79172	SLC25A5	AK092094	AK092094 AK094280 AX747351 BC050320	AK092094	GI_42662716-S	ChrX	-	118484266	118484315	RepAcc
Hs.434053	FAM3C	BC024200	FAM3C	BG168483 BC024200 NM_001040020 NM_014888	GI_7661713-S	Chr7	-	120777000	120777049	RepAcc
Hs.433416	NME2	BG114681	NME1 NME2 NME1-NME2	BG114681 NM_002512 NM_001018137 NM_001018139 NM_001018138 NM_001018136 BC107894	GI_4505408-S	Chr17	+	46599315	46600649	RepAcc
Hs.5337	IDH2	X69433	IDH2	NM_002168	GI_28178831-S	Chr15	-	88428303	88428352	Symbol
Hs.5372	CLDN4	AK126315	CLDN4	NM_001305 AK126462	GI_34335232-S	Chr7	+	72884779	72884828	Symbol
Hs.76057	GALE	AK057302	GALE	AK057302 NM_001008216 NM_000403	GI_9945333-S	Chr1	-	23994826	23994869	RepAcc
Hs.369120	FLJ13855	AK091644	UBE2Z	AK091644 NM_023079 BC015890	GI_20149671-S	Chr17	+	44361135	44361184	RepAcc
Hs.6551	ATP6AP1	AK090462	ATP6AP1 AK090462 AX746770	BX108616 NM_001183 D16469 CR592659 BC109247 BC000724	GI_37577154-S	ChrX	+	153317639	153317688	Symbol
Hs.44585	TP53BP2	NM_005426	TP53BP2	NM_005426 NM_001031685 BC058918	GI_4885642-S	Chr1	-	222034922	222034971	RepAcc
Hs.4113	AHCYL1	AK131563	AHCYL1	NM_006621 AK131563 AF315687	GI_21361646-S	Chr1	+	110366263	110366312	RepAcc
Hs.78979	GLG1	AK027032	GLG1	AK027032 U64791 U28811	GI_6912389-S	Chr16	-	73044423	73044472	RepAcc
Hs.183858	TIF1	NM_015905	TRIM24	NM_015905 NM_003852 AK127592	GI_14971414-S	Chr7	+	137920721	137920770	RepAcc
Hs.389137	MFAP2	BC028033	MFAP2	AW297338 BC028033 NM_017459 NM_002403 AK222751	GI_9665260-A	Chr1	-	17173619	17173668	RepAcc
Hs.439211	KIAA0251	BC036520	KIAA0251 LOC283970 NOMO2	BC036520 XM_001125924 NM_015027	GI_37541419-S	Chr16	+	15037447	15037496	RepAcc
Hs.246240	PSMA3	BU739088	PSMA3	NM_152132 NM_002788	GI_23110938-A	Chr14	+	57797467	57800200	Symbol
Hs.446693	ENAH	AF519769	ENAH	NM_001008493 NM_018212 AK126894 AF519769	GI_39930374-S	Chr1	-	223755322	223755371	RepAcc
Hs.254321	CTNNA1	U03100	CTNNA1	NM_001903	GI_4503126-S	Chr5	+	138298366	138298403	Symbol
Hs.239370	GPSM1	AL117478	GPSM1	AL117478 XM_939186 NM_015597 BC048343	GI_34594663-S	Chr9	+	138372368	138372417	RepAcc
Hs.278573	CD59	NM_203330	CD59 BC050619	NM_203330 NM_203329 NM_000611 NM_203331	GI_42716300-S	Chr11	-	33686832	33686881	RepAcc
Hs.443831	PDCD5	AK124774	PDCD5	NM_004708	GI_21735599-S	Chr19	+	37767724	37768577	Symbol
Hs.2490	CASP1	NM_033292	CASP1	AK223503 NM_033292 X65019 M87507	GI_15431327-I	Chr11	-	104409008	104409057	RepAcc
Hs.435051	CDKN2D	NM_001800	CDKN2D	NM_001800	GI_39995074-I	Chr19	-	10540379	10540428	RepAcc
Hs.287472	BUB1	AF053305	BUB1	AF053305 NM_004336	GI_4757877-S	Chr2	-	111113875	111115109	RepAcc
Hs.396783	SLC9A3R1	BX648303	SLC9A3R1	NM_004252 BX648303	GI_4759139-S	Chr17	+	70276781	70276832	RepAcc
Hs.446534	C9orf10	NM_014612	FAM120A C9orf10	BC075701 NM_014612	hmm17954-S	Chr9	+	95368001	95368050	RepAcc
Hs.114408	TLR5	AF051151	TLR5	AF051151 NM_003268	GI_19718736-S	Chr1	-	221350530	221350579	RepAcc
Hs.283690	H41	AK096865	CDV3	AK096865 NM_017548	GI_24475997-S	Chr3	+	134791255	134791304	RepAcc
Hs.99853	FBL	BG324446	FBL	NM_001436	GI_12056464-S	Chr19	-	45017191	45017240	Symbol
Hs.75238	CHAF1B	NM_005441	CHAF1B	NM_005441	GI_4885104-S	Chr21	+	36710602	36710651	RepAcc
Hs.19561	NDUFA7	BM545518	NDUFA7	NM_005001 BC003102	GI_4826849-S	Chr19	-	8282428	8282477	Symbol
Hs.289271	CYC1	BF569085	CYC1	BF569085 NM_001916	GI_21359866-S	Chr8	+	145224237	145224286	RepAcc
Hs.179718	MYBL2	BX647151	MYBL2	BX647151 NM_002466	GI_31652260-S	Chr20	+	41778315	41778364	RepAcc
Hs.82285	GART	BC068438	GART	BC068438 NM_175085 NM_000819	GI_28416898-A	Chr21	-	33819032	33819081	RepAcc
Hs.82285	GART	BC068438	GART	BC068438 NM_000819	GI_28416900-I	Chr21	-	33798336	33798385	RepAcc
Hs.131727	PFAAP5	AL049783	PFAAP5	NM_014887	GI_7656970-S	Chr13	-	31989253	31989302	Symbol
Hs.212088	EPHX2	AK094393	EPHX2	NM_001979	GI_34222221-S	Chr8	+	27458200	27458249	Symbol
Hs.173911	ZNF24	NM_006965	ZNF24	NM_006965	GI_5902161-S	Chr18	-	31170223	31170272	RepAcc
Hs.419998	KIAA0274	NM_014845	KIAA0274	NM_014845	GI_36030904-S	Chr6	+	110253079	110253128	RepAcc
Hs.275999	PRKWNK1	AJ296290	WNK1	BM978183 AJ296290 NM_018979	GI_12711659-S	Chr12	+	887922	887971	RepAcc
Hs.75573	CENPE	NM_001813	CENPE	NM_001813 Z15005	GI_4502780-S	Chr4	-	104246877	104249412	RepAcc
Hs.334360	FLJ21827	NM_020153	FLJ21827	NM_020153 BC022856	GI_21361819-S	Chr11	-	117920734	117920783	RepAcc
Hs.282557	CP	NM_000096	CP	NM_000096	GI_4557484-S	Chr3	-	150378379	150378428	RepAcc
Hs.418533	BUB3	BX647392	BUB3	CB851366 AK226060 NM_004725 NM_001007793	GI_4757879-S	Chr10	+	124914739	124914788	Symbol
Hs.154138	CHI3L2	U58515	CHI3L2	NM_004000 NM_001025199 NM_001025197 U49835	GI_11993934-S	Chr1	+	111587386	111587435	Symbol
Hs.78996	PCNA	BE896331	PCNA	NM_182649 NM_002592	GI_33239450-A	Chr20	-	5047321	5047461	Symbol
Hs.78996	PCNA	BE896331	PCNA	NM_002592	GI_33239449-I	Chr20	-	5055148	5055197	Symbol
Hs.78996	PCNA	BE896331	PCNA	NM_182649	GI_33239450-I	Chr20	-	5048563	5048612	Symbol
Hs.268573	GSTT1	AL359937	GSTT1 CU013096 CU013384 DQ896757	NM_000853	GI_4504184-S	Chr22	-	22706377	22706426	Symbol
Hs.35120	RFC4	NM_002916	RFC4	NM_002916 NM_181573	GI_31881686-A	Chr3	-	187990737	187990856	RepAcc
Hs.384944	SOD2	BM994509	SOD2	NM_001024465 NM_000636 NM_001024466	GI_10835186-S	Chr6	-	160023621	160025885	Symbol
Hs.388664	RPL11	BF572330	GDF15 RPL11	AK225425 CR597812 NM_000975 BC018970	GI_15431289-S	Chr1	+	23891706	23891755	Symbol
Hs.11342	NINJ1	BQ073581	NINJ1	NM_004148	GI_31543289-S	Chr9	-	94923634	94923683	Symbol
Hs.1023	PDHA1	AK092210	PDHA1	R51207 NM_000284 CR614489 BC002406	GI_4505684-S	ChrX	+	19287714	19287763	Symbol
Hs.410784	LRP8	NM_004631	LRP8	NM_004631 NM_001018054 NM_033300 NM_017522 D50678	GI_15451865-A	Chr1	-	53484970	53485019	RepAcc
Hs.410784	LRP8	NM_004631	LRP8	D50678 NM_004631 NM_001018054	GI_15451869-I	Chr1	-	53515242	53515291	RepAcc
Hs.75216	PTPRF	NM_002840	PTPRF	CA310747 NM_130440 Y00815	GI_18860895-A	Chr1	+	43861588	43861637	Symbol
Hs.438695	FKBP11	BC048292	ARF3 FKBP11	AB209018 NM_016594 BC048292	GI_7706130-S	Chr12	-	47602100	47602149	RepAcc
Hs.406013	KRT18	BF569100	KRT18	AA070498 NM_000224 NM_199187	GI_40354193-A	Chr12	+	51632364	51632792	Symbol
Hs.406013	KRT18	BF569100	KRT18	NM_199187	GI_40354194-I	Chr12	+	51628936	51628985	Symbol
Hs.84113	CDKN3	BQ056337	CDKN3	NM_005192 BC064965	GI_17981703-S	Chr14	+	53954353	53954402	Symbol
Hs.1706	ISGF3G	BC035716	ISGF3G	NM_006084	GI_25282406-S	Chr14	+	23705485	23705534	Symbol
Hs.79078	MAD2L1	U65410	MAD2L1	U65410 NM_002358 AF394735	GI_6466452-S	Chr4	-	121200706	121200755	RepAcc
Hs.155017	NRIP1	NM_003489	NRIP1	DB321655 NM_003489	GI_4505454-S	Chr21	-	15255899	15255947	RepAcc
Hs.454758	MUM1	NM_032853	MUM1 BC001806	NM_032853 BC019585 BC001806	GI_31652258-S	Chr19	+	1329257	1329306	RepAcc
Hs.1608	RPA3	BF217712	RPA3	NM_002947	GI_19923751-S	Chr7	-	7646577	7646626	Symbol
Hs.47011	OSTF1	AK091034	OSTF1	CR594571 NM_012383 BC007459	GI_38257156-S	Chr9	+	76945598	76945647	Symbol
Hs.171626	SKP1A	NM_006930	SKP1A	NM_006930	GI_25777710-I	Chr5	-	133521507	133521556	RepAcc
Hs.127826	EPOR	BC019092	EPOR	BC019092 AK074082 NM_000121 CR610088	GI_4557561-S	Chr19	-	11349574	11349623	RepAcc
Hs.153687	INPP4B	BX649090	INPP4B	BX649090 NM_003866	GI_4504706-S	Chr4	-	143169388	143169437	RepAcc
Hs.348501	PCM1	NM_006197	PCM1	NM_006197 L27841 AK091406	GI_34878901-S	Chr8	+	17927441	17929468	RepAcc
Hs.169910	TTLL4	D79995	TTLL4	D79995	GI_7661969-S	Chr2	+	219328061	219328110	RepAcc
Hs.373992	RBX1	BU729963	RBX1	NM_014248	GI_22091459-S	Chr22	+	39677342	39677391	Symbol
Hs.289107	BIRC2	BC028578	BIRC2	AI858850 BC028578 NM_001166	GI_41349435-S	Chr11	+	101754474	101754523	RepAcc
Hs.74624	PTPRN2	AB002385	PTPRN2	NM_130842 NM_130843 NM_002847	GI_19743913-A	Chr7	-	157024754	157024803	Symbol
Hs.391392	ID4	BM701438	ID4	AW451761 NM_001546	GI_19923138-S	Chr6	+	19948167	19948216	Symbol
Hs.381072	PPIF	NM_005729	PPIF	AI078152 NM_005729 BC110299 AY358854	GI_45439321-S	Chr10	+	80784150	80784199	RepAcc
Hs.20415	FAM3B	BC036314	FAM3B	BC036314 NM_206964 NM_058186 AJ409094	GI_21361797-S	Chr21	+	41650939	41650988	RepAcc
Hs.444556	TSG101	BM542397	TSG101	NM_006292	GI_18765712-S	Chr11	-	18458758	18459801	Symbol
Hs.129319	DSCR1L2	BC035854	DSCR1L2	BC035854 NM_013441	GI_38455419-S	Chr1	+	24734646	24734695	RepAcc
Hs.6111	ARNT2	BX647212	ARNT2	NM_014862 BX538026 BC036099	GI_41281514-S	Chr15	+	78676925	78676974	Symbol
Hs.284153	FANCA	NM_000135	FANCA ZNF276	X99226 AK056405 NM_000135	GI_4503654-S	Chr16	-	88331635	88331684	RepAcc
Hs.250822	STK6	NM_198433	STK6 AURKA	NM_198433 NM_198437 NM_198436 NM_003600 NM_198434 NM_198435	GI_38327571-A	Chr20	-	54378034	54378083	RepAcc
Hs.75335	GATM	AK098055	GATM	AK098055 NM_001482	GI_4503932-S	Chr15	-	43441528	43441577	RepAcc
Hs.13467	STARD3NL	AK091579	STARD3NL	AK091579 NM_032016	GI_31543655-S	Chr7	+	38225735	38225784	RepAcc
Hs.376314	PPOX	AK094855	PPOX	NM_000309	GI_45439340-S	Chr1	+	159407509	159407558	Symbol
Hs.446567	BTF3	BX537826	BC062736 BTF3	BC062736 NM_001037637 NM_001207 X53280	GI_29126237-S	Chr5	+	72836923	72836972	Symbol
Hs.86131	FADD	NM_003824	FADD	NM_003824	GI_22219473-S	Chr11	+	69730709	69730758	RepAcc
Hs.56845	GDI2	AK122841	GDI2	CF122768 AK122841 NM_001494	GI_6598322-S	Chr10	-	5847402	5847451	RepAcc
Hs.294008	AK2	NM_013411	AK2	NM_013411	GI_26665888-I	Chr1	-	33247836	33247885	RepAcc
Hs.357901	SOX4	NM_003107	SOX4	NM_003107 AI274876	GI_30179901-S	Chr6	+	21706556	21706605	RepAcc
Hs.369761	DAZAP2	AK125855	DAZAP2	BU625471 NM_014764	GI_41281480-S	Chr12	+	49923180	49923229	Symbol
Hs.19236	NDUFB5	BX648034	NDUFB5	BX648034 NM_002492 BC093071	GI_33519467-S	Chr3	+	180824642	180824691	RepAcc
Hs.414343	SYNGR1	NM_004711	SYNGR1	NM_004711	GI_39777617-I	Chr22	+	38111400	38111449	RepAcc
Hs.343809	FGF12	AK125307	FGF12	NM_004113 NM_021032	GI_21614509-A	Chr3	-	193342772	193342821	Symbol
Hs.343809	FGF12	AK125307	FGF12	NM_004113	GI_21614510-I	Chr3	-	193927684	193927733	Symbol
Hs.343809	FGF12	AK125307	FGF12	NM_021032	GI_21614509-I	Chr3	-	193608539	193608588	Symbol
Hs.13291	CCNG2	AK092638	CCNG2 DQ893991	NM_004354	GI_4757935-S	Chr4	+	78306336	78306385	Symbol
Hs.409223	SSR4	AK057117	SSR4	AK057117 NM_006280	GI_5454089-S	ChrX	+	152716391	152716440	RepAcc
Hs.2006	GSTM3	NM_000849	GSTM3	NM_000849	GI_39995110-S	Chr1	-	110080943	110080992	RepAcc
Hs.155079	PPP2R5A	NM_006243	PPP2R5A	BM990995 NM_006243	GI_30795205-S	Chr1	+	210601496	210601545	RepAcc
Hs.25640	CLDN3	BM701226	CLDN3	NM_001306	GI_21536298-S	Chr7	-	72821401	72821450	Symbol
Hs.496511	PRKCI	NM_002740	PRKCI	BC022016 NM_002740	GI_34222297-S	Chr3	+	171499563	171503541	RepAcc
Hs.164682	PEX1	AB008112	PEX1 AB209355	NM_000466	GI_4505724-S	Chr7	-	91957032	91957081	Symbol
Hs.69771	BF	NM_001710	CFB	NM_001710	GI_34304350-S	Chr6	+	32027694	32027743	RepAcc
Hs.1578	BIRC5	BM909357	BIRC5 BC007606	BQ021146 NM_001012271 NM_001012270 NM_001168 NR_002219 BC007606	GI_4502144-S	Chr17	+	73732122	73732171	Symbol
Hs.295909	FLJ10700	AK001562	C17orf63	AK001562 NM_018182	GI_8922595-S	Chr17	-	24108212	24108261	RepAcc
Hs.350966	PTTG1	BQ278502	PTTG1	NM_004219	GI_11038651-S	Chr5	+	159781942	159782296	Symbol
Hs.362733	FEM1B	AL833264	FEM1B	AL833264 NM_015322	GI_20070258-S	Chr15	+	66370310	66370359	RepAcc
Hs.282346	TOP2B	NM_001068	TOP2B	NM_001068	GI_19913407-S	Chr3	-	25614870	25614919	RepAcc
Hs.390163	RABEP1	NM_004703	RABEP1	NM_004703	GI_31377797-S	Chr17	+	5229643	5229692	RepAcc
Hs.137476	PEG10	AB049150	PEG10	BQ438344 NM_001040152 NM_015068	GI_31543390-S	Chr7	+	94136769	94136818	Symbol
Hs.249728	CENTG3	AL442089	CENTG3 AF359283	NM_031946 BC037543 AK096352	GI_32307157-S	Chr7	+	150472155	150472204	Symbol
Hs.440603	PRIM2A	NM_000947	PRIM2A	BU631270 NM_000947	GI_41349494-S	Chr6	+	57621039	57621084	RepAcc
Hs.2227	CEBPG	NM_001806	CEBPG	NM_001806	GI_34452718-S	Chr19	+	38565129	38565178	RepAcc
Hs.514	CCNH	AK094534	CCNH	NM_001239	GI_17738313-S	Chr5	-	86726022	86726630	Symbol
Hs.274230	PAPSS2	NM_004670	PAPSS2	NM_001015880 NM_004670 BC009894	GI_34447230-S	Chr10	+	89495968	89496017	RepAcc
Hs.412842	C10orf7	AK023925	C10orf7 CR592461	NM_006023 CR592461	GI_5174422-S	Chr10	+	12332419	12332468	Symbol
Hs.12953	PPFIBP2	BC021714	PPFIBP2	NM_003621 BC031865 BC021714	GI_27499434-S	Chr11	+	7631434	7631483	RepAcc
Hs.75249	ARL6IP	BC010281	ARL6IP1 ARL6IP	BC010281 NM_015161	GI_24308006-S	Chr16	-	18710971	18711020	RepAcc
Hs.139389	CST6	AK092391	CST6	AK092391 XM_001129442 NM_001323	GI_20302137-S	Chr11	+	65537378	65537427	RepAcc
Hs.214039	TCF7L2	BX648364	TCF7L2	CB154294 AL832656	Hs.112478-S	Chr10	+	114740603	114740652	Symbol
Hs.214039	TCF7L2	BX648364	TCF7L2	NM_030756 BC032656	GI_13540470-S	Chr10	+	114915626	114915675	Symbol
Hs.256697	HINT1	AK054976	HINT1	AK054976 NM_005340	GI_29135342-S	Chr5	-	130523061	130523110	RepAcc
Hs.446352	ERBB2	AK131568	ERBB2 C17orf37	NM_001005862 BC063395 NM_004448	GI_4758297-S	Chr17	+	35138349	35138393	Symbol
Hs.168913	STK24	BC035578	STK24 CR610999	NM_003576	GI_20070157-S	Chr13	-	97902532	97902581	Symbol
Hs.437388	PIGT	AK123590	PIGT AK123590 BX537612	NM_015937 AY358588	GI_23397652-S	Chr20	+	43487996	43488045	Symbol
Hs.180107	POLB	NM_002690	POLB	NM_002690	GI_4505930-S	Chr8	+	42346632	42348255	RepAcc
Hs.432330	RRAGA	U41654	RRAGA	NM_006570	GI_34147579-S	Chr9	+	19040467	19040516	Symbol
Hs.95243	TCEAL1	BM690957	TCEAL1	NM_004780 NM_001006640 NM_001006639	GI_4759215-S	ChrX	+	102771810	102771859	Symbol
Hs.76118	UCHL1	AK055249	UCHL1	NM_004181	GI_34147658-S	Chr4	+	40964838	40964887	Symbol
Hs.98428	HOXB6	NM_156036	HOXB6	NM_018952 AJ270993	GI_24797136-A	Chr17	-	44028411	44028460	Symbol
Hs.98428	HOXB6	NM_156036	HOXB6	NM_018952	GI_24797133-I	Chr17	-	44036919	44036968	Symbol
Hs.98428	HOXB6	NM_156036	HOXB6	AJ270993	GI_24797134-I	Chr17	-	44029092	44029141	Symbol
Hs.279582	SARA2	AK056821	SAR1B	AK056821 NM_016103 NM_001033503 BC093034	GI_38176155-S	Chr5	-	133970547	133970596	RepAcc
Hs.209846	LRBA	AF467287	LRBA BC008644	AI247939 AF467287 NM_006726 CR749633	GI_16904380-S	Chr4	-	151405523	151405572	RepAcc
Hs.194726	BAG4	BC038505	BAG4	BC038505 NM_004874	GI_14574569-S	Chr8	+	38186844	38186893	RepAcc
Hs.436348	KCTD15	BC001185	KCTD15	BC001185 NM_024076 AK096843	GI_13129063-S	Chr19	+	38996654	38996703	RepAcc
Hs.78921	AKAP1	BC036702	AKAP1	BU675476 NM_003488	GI_21493027-A	Chr17	+	52553010	52553059	Symbol
Hs.172887	PHYH	BC029512	PHYH	CR623416 NM_006214 NM_001037537	GI_17999532-S	Chr10	-	13363056	13363105	Symbol
Hs.191842	CDH3	BC041846	CDH3	BC041846 NM_001793	GI_45269142-S	Chr16	+	67290076	67290125	RepAcc
Hs.105434	ISG20	BC016341	ISG20	AB209639 NM_002201 BC016341	GI_34147571-S	Chr15	+	86999776	86999825	RepAcc
Hs.437638	XBP1	AK093842	XBP1	AK093842 NM_005080 AB076384	GI_14110394-S	Chr22	-	27520697	27520746	RepAcc
Hs.215766	GTPBP4	AK001548	GTPBP4	NM_012341	GI_6912531-S	Chr10	+	1053177	1053223	Symbol
Hs.150833	C4A	BC063289	C4A CYP21A2 C4B	BC063289 NM_001002029 NM_007293 NM_000592	GI_14577918-S	Chr6	+	32074634	32074780	RepAcc
Hs.150833	C4A	BC063289	C4A CYP21A2 C4B	BC063289 NM_001002029 NM_007293 NM_000592	GI_14577920-S	Chr6	+	32074780	32074829	RepAcc
Hs.202494	SLC13A3	NM_022829	SLC13A3	NM_001011554 NM_022829	GI_39777590-S	Chr20	-	44620230	44620279	RepAcc
Hs.371282	TCF3	NM_003200	TCF3 BC009346	NM_003200	GI_27777635-S	Chr19	-	1560492	1560541	RepAcc
Hs.15711	KIF13B	NM_015254	KIF13B	NM_015254	GI_13194196-S	Chr8	-	28981001	28981050	RepAcc
Hs.83450	LAMA3	NM_198129	LAMA3	NM_198129	GI_38045909-I	Chr18	+	19705564	19705613	RepAcc
Hs.382202	CHI3L1	BX648308	CHI3L1	NM_001276 AB209459	GI_4557017-S	Chr1	-	201414846	201414895	Symbol
Hs.118638	NME1	BM809638	NME1	NM_198175 NM_000269	GI_38045911-A	Chr17	+	46594136	46594185	Symbol
Hs.433326	IGFBP2	BQ894155	IGFBP2	AB209509 NM_000597	GI_10835156-S	Chr2	+	217237118	217237167	Symbol
Hs.437224	RBBP8	NM_002894	RBBP8	NM_002894 NM_203291 NM_203292 BC030590	GI_42718012-A	Chr18	+	18856131	18856180	RepAcc
Hs.7306	SFRP1	BC036503	SFRP1	BQ018260 NM_003012 AK127331	GI_8400731-S	Chr8	-	41238926	41238975	Symbol
Hs.156346	TOP2A	NM_001067	TOP2A	NM_001067	GI_19913405-S	Chr17	-	35798593	35798642	RepAcc
Hs.180877	H3F3B	BX537379	H3F3B	BX434572 BX537379 NM_005324	GI_38373691-S	Chr17	-	71284393	71284442	RepAcc
Hs.75093	PLOD	NM_000302	PLOD1 AK124035	NM_000302 AK124035	GI_32307143-S	Chr1	+	11958106	11958155	RepAcc
Hs.282326	DSCR1	AY325903	DSCR1	AY325903 NM_203418 NM_203417 NM_004414 U28833 BC002864 AK131569	GI_44680111-S	Chr21	-	34810759	34810808	RepAcc
Hs.79136	SLC39A6	NM_012319	SLC39A6	NM_012319	GI_12751474-S	Chr18	-	31945159	31945208	RepAcc
Hs.5753	IMPA2	BM924855	IMPA2	AA731935 NM_014214	GI_7657235-S	Chr18	+	12020796	12020845	Symbol
Hs.103267	RAB3IP	BC014553	RAB3IP	BM691243 NM_001024647 NM_175624 AK026201 AJ312897	GI_28274698-S	Chr12	+	68495476	68495525	Symbol
Hs.118962	FUBP1	NM_003902	FUBP1	AB209366 NM_003902 BC017247	GI_17402899-S	Chr1	-	78187435	78187484	RepAcc
Hs.438040	MS4A1	NM_152866	MS4A1	NM_152866	GI_23110988-I	Chr11	+	59985145	59985194	RepAcc
Hs.30743	PRAME	BC022008	PRAME	BC022008 NM_206955 NM_206954 NM_206953 NM_006115 NM_206956	GI_18201906-S	Chr22	-	21220500	21220549	RepAcc
Hs.342874	TGFBR3	NM_003243	TGFBR3	L07594 NM_003243	GI_4507470-S	Chr1	-	91920699	91920749	RepAcc
Hs.80887	LYN	BC059394	LYN	BC059394 AK130135 NM_002350	GI_4505054-S	Chr8	+	57085441	57085490	RepAcc
Hs.458414	IFITM1	BF210063	IFITM1	NM_003641	GI_40254449-S	Chr11	+	305131	305180	Symbol
Hs.401903	COX5A	BM911641	COX5A	NM_004255	GI_17017986-S	Chr14	+	51654442	51654486	Symbol
Hs.54483	NMI	AK124323	NMI	CA444717 NM_004688	GI_4758813-S	Chr2	-	151835484	151835533	Symbol
Hs.268012	ACSL3	NM_004457	ACSL3	NM_004457 NM_203372	GI_42794751-S	Chr2	+	223515932	223515981	RepAcc
Hs.411509	GSTP1	BM926728	GSTP1	BM926728 NM_000852	GI_6552334-S	Chr11	+	67110187	67110236	RepAcc
Hs.82240	STX3A	BX538158	STX3 STX3A	BX538158 NM_004177 BC007405	GI_34147491-S	Chr11	+	59326495	59326544	RepAcc
Hs.390667	GSTK1	BF972232	GSTK1	NM_015917 BC063425	GI_7705703-S	Chr7	+	142676017	142676066	Symbol
Hs.17483	CD4	S79267	CD4	NM_000616	GI_21314613-S	Chr12	+	6800116	6800165	Symbol
Hs.81892	KIAA0101	AY358648	KIAA0101	NM_014736	GI_40255243-S	Chr15	-	62456090	62456139	Symbol
Hs.10526	CSRP2	BM470905	CSRP2	AB209321 NM_001321	GI_4503100-S	Chr12	-	75776703	75776752	Symbol
Hs.194143	BRCA1	NM_007295	BRCA1	NM_007295	GI_6552300-I	Chr17	-	38530606	38530655	RepAcc
Hs.576	FUCA1	BC017338	FUCA1	DB378262 BC017338 NM_000147 AK092914	GI_24475878-S	Chr1	-	24044405	24044454	RepAcc
Hs.174944	CD38	BF790785	CD38	NM_001775 D84277	GI_38454325-S	Chr4	+	15459420	15459469	Symbol
Hs.91728	EXOSC9	BX649106	EXOSC9	BX649106 NM_005033 NM_001034194 M58460 AJ517294	GI_4826921-S	Chr4	+	122954492	122954541	RepAcc
Hs.77204	CENPF	NM_016343	CENPF	AA569029 NM_016343	GI_14670380-S	Chr1	+	212904364	212904413	RepAcc
Hs.83758	CKS2	BQ898943	CKS2	NM_001827	GI_4502858-S	Chr9	+	91115944	91115993	Symbol
Hs.86368	CLGN	AK093096	CLGN DQ895295	AK093096 NM_004362	GI_4758003-S	Chr4	-	141529850	141529899	RepAcc
Hs.406339	WDR26	BC063817	WDR26	NM_025160	hmm9317-S	Chr1	-	222640179	222640228	Symbol
Hs.406339	WDR26	BC063817	WDR26	AY221751 NM_025160	GI_40538773-S	Chr1	-	222641729	222641778	Symbol
Hs.315485	WWP2	NM_007014	WWP2	NM_199423	GI_40806208-I	Chr16	+	68501506	68501555	Symbol
Hs.315485	WWP2	NM_007014	WWP2	NM_199424	GI_40806210-I	Chr16	+	68516700	68516749	Symbol
Hs.222171	KIAA0182	NM_014615	KIAA0182	NM_014615	GI_44955925-S	Chr16	+	84267131	84267180	RepAcc
Hs.171921	SEMA3C	NM_006379	SEMA3C	NM_006379	GI_32307182-S	Chr7	-	80210221	80210270	RepAcc
Hs.89603	MUC1	J05581	MUC1	X52228 NM_002456 NM_001018017 NM_001018016 NM_001044393 NM_001044390 NM_001044392 NM_001044391 X52229 U60259 NM_001018021 J05582 J05581 AY327600 AY327599 AY327598 AY327597 AY327595 AY327592 AY327590 AY327589 AY327588 AY327586 AY327585 AY327584 AY327583 AY327582 AF348143	GI_28916690-A	Chr1	-	153426381	153426430	RepAcc
Hs.89603	MUC1	J05581	MUC1	X52228 X52229 J05581	GI_33300664-I	Chr1	-	153427396	153427445	RepAcc
Hs.86859	GRB7	NM_005310	GRB7	NM_005310 NM_001030002	GI_4885354-S	Chr17	+	35156778	35156827	RepAcc
Hs.397465	HIPK2	BX538009	HIPK2	NM_022740 AF326592	GI_13430859-S	Chr7	-	138908206	138908255	Symbol
Hs.257697	PDCD4	BX537500	PDCD4	NM_014456 NM_145341	GI_34304340-A	Chr10	+	112649581	112649630	Symbol
Hs.257697	PDCD4	BX537500	PDCD4	NM_145341	GI_34304341-I	Chr10	+	112626438	112626487	Symbol
Hs.369279	NALP2	BC039269	NALP2	BC039269 NM_017852 AF298547 AF269288	GI_8923472-S	Chr19	+	60204037	60204086	RepAcc
Hs.438582	PRNP	NM_000311	PRNP	BG111232 NM_000311 NM_183079 BC012844	GI_34335269-A	Chr20	+	4630022	4630071	RepAcc
Hs.292316	ASF1A	AK025738	ASF1A	NM_014034	GI_7661591-S	Chr6	+	119271660	119271709	Symbol
Hs.226117	H1F0	NM_005318	H1F0	NM_005318	GI_20336758-S	Chr22	+	36533180	36533229	RepAcc
Hs.118630	MXI1	NM_130439	MXI1	BC035128 NM_130439 NM_001008541 NM_005962	GI_18641367-A	Chr10	+	112036119	112036168	RepAcc
Hs.81665	KIT	BC071593	KIT	BC071593 NM_000222	GI_4557694-S	Chr4	+	55301107	55301156	RepAcc
Hs.112933	PARD6A	BU730089	PARD6A	AF252292 NM_001037281 NM_016948	GI_8394416-S	Chr16	+	66254099	66254148	Symbol
Hs.35096	ZBTB4	BC043352	ZBTB4	BC043352 BQ188453 NM_020899	GI_34222119-S	Chr17	-	7303558	7303607	RepAcc
Hs.42674	MSH3	NM_002439	MSH3	NM_002439	GI_4505248-S	Chr5	+	80207881	80207930	RepAcc
Hs.85266	ITGB4	NM_000213	ITGB4	X53587 NM_001005731 NM_001005619 NM_000213	GI_21361206-S	Chr17	+	71265173	71265222	RepAcc
Hs.75334	EXT2	NM_000401	EXT2	NM_000401 NM_207122	GI_4557572-S	Chr11	+	44223351	44223400	RepAcc
Hs.169919	ETFA	BM907902	ETFA	CR592726 NM_000126	GI_4503606-S	Chr15	-	74363219	74365079	Symbol
Hs.441503	CGI-48	BC001535	UTP18 WDR50 BC007607	BC001535 NM_016001 BC025276	GI_7705764-S	Chr18	+	41863364	41863411	RepAcc
Hs.425311	LSM1	BU739068	LSM1	AW969671 CR593275 NM_014462	GI_7657312-S	Chr8	-	38140094	38140143	Symbol
Hs.298654	DUSP6	BC037236	DUSP6	BC037236 NM_001946	GI_42764682-I	Chr12	-	88268739	88268788	RepAcc
Hs.356523	MAPK8IP2	NM_012324	MAPK8IP2	NM_012324 BQ189529 NM_139124 NM_016431	GI_21237774-A	Chr22	+	49396641	49396690	RepAcc
Hs.77793	CSK	AK127672	CSK	AA565405 NM_004383	GI_4758077-S	Chr15	+	72882403	72882452	Symbol
Hs.185726	TFRC	BC001188	TFRC	BC001188 NM_003234	GI_4507456-S	Chr3	-	197260983	197261032	RepAcc
Hs.89584	INSM1	NM_002196	INSM1	AW593089 NM_002196	GI_44890063-S	Chr20	+	20299413	20299462	RepAcc
Hs.9216	CASP7	U67206	CASP7	NM_033338 NM_001227 NM_033339 NM_033340	GI_15718701-A	Chr10	+	115480238	115480287	Symbol
Hs.9216	CASP7	U67206	CASP7	NM_033340	GI_15718701-I	Chr10	+	115428963	115429012	Symbol
Hs.90073	CSE1L	NM_001316	CSE1L	NM_001316	GI_29029560-A	Chr20	+	47146613	47146662	RepAcc
Hs.90073	CSE1L	NM_001316	CSE1L	NM_001316	GI_29029558-I	Chr20	+	47144848	47144897	RepAcc
Hs.80420	CX3CL1	NM_002996	CX3CL1	AB209037 NM_002996	GI_4506856-S	Chr16	+	55976164	55976213	RepAcc
Hs.435974	MTHFD1	BC050420	MTHFD1	BC050420 NM_005956	GI_13699867-S	Chr14	+	63994696	63994745	RepAcc
Hs.9950	SEC61G	BG827359	SEC61G	NM_014302 NM_001012456	GI_14591933-S	Chr7	-	54792712	54792761	Symbol
Hs.90753	HTATIP2	NM_006410	HTATIP2	NM_006410	GI_34147574-S	Chr11	+	20361606	20361655	RepAcc
Hs.156171	PSMC6	AK127456	PSMC6	BX356714 NM_002806	GI_24430159-S	Chr14	+	52257380	52257429	Symbol
Hs.287721	G1P3	BM458012	G1P3 IFI6 NBPF1	NM_002038	GI_13259551-A	Chr1	-	27865203	27865252	Symbol
Hs.405958	CDC6	BC025232	CDC6	NM_001254	GI_16357469-S	Chr17	+	35712187	35712236	Symbol
Hs.407830	MYB	AJ606319	MYB AY787458	AI697072 AJ606319 NM_005375 X52125 AY787458 AJ606324 AJ606323 AJ606322 AJ606321 AJ606318 AJ606317	GI_4885496-S	Chr6	+	135581853	135581902	RepAcc
Hs.435468	SQRDL	BC026289	SQRDL	AK130140 NM_021199 BC016836	GI_10864010-S	Chr15	+	43770520	43770569	Symbol
Hs.293885	GARS	NM_002047	GARS OCM	NM_002047	GI_6996009-S	Chr7	+	30640097	30640146	RepAcc
Hs.194657	CDH1	NM_004360	CDH1	NM_004360	GI_14589887-S	Chr16	+	67426402	67426451	RepAcc
Hs.295137	AMFR	NM_001144	AMFR	NM_001144	GI_21071002-A	Chr16	-	54953530	54953579	RepAcc
Hs.295137	AMFR	NM_001144	AMFR	NM_001144	GI_21071000-I	Chr16	-	54980616	54980665	RepAcc
Hs.417962	DUSP4	NM_057158	DUSP4	NM_057158	GI_21536335-I	Chr8	-	29258851	29258900	RepAcc
Hs.76272	JARID1A	NM_005056	JARID1A	BM984454 NM_005056 NM_001042603	GI_4826967-S	Chr12	-	263788	263837	RepAcc
Hs.511763	C10orf116	BM920905	C10orf116 AK128041	CD511450 NM_006829 AK128041	GI_5802975-S	Chr10	+	88720419	88720468	Symbol
Hs.9795	ACOX2	BC033517	ACOX2	BC033517 NM_003500	GI_4501868-S	Chr3	-	58466046	58469701	RepAcc
Hs.187416	CLTC	NM_004859	CLTC	NM_004859 BC054489	GI_41327727-S	Chr17	+	55126467	55126516	RepAcc
Hs.286221	ARF1	AK023803	ARF1	BX415665 BX345623 NM_001024227 NM_001024226 NM_001024228 NM_001658	GI_6995997-S	Chr1	+	226353233	226353282	Symbol
Hs.424619	PDCD10	BC002506	PDCD10	BC002506 NM_145860 NM_145859 NM_007217	GI_22538793-A	Chr3	-	168897607	168905371	RepAcc
Hs.424619	PDCD10	BC002506	PDCD10	BC002506 NM_007217	GI_22538790-I	Chr3	-	168934792	168935152	RepAcc
Hs.26770	FABP7	AL512688	FABP7	AB208815 NM_001446	GI_36054052-S	Chr6	+	123146581	123146630	Symbol
Hs.82563	KIAA0153	D63487	TTLL12	D63487 NM_015140	GI_11056035-S	Chr22	-	41892848	41892897	RepAcc
Hs.131380	SGCD	NM_000337	SGCD	NM_000337 NM_172244 BC020740	GI_27477100-A	Chr5	+	156117176	156117225	RepAcc
Hs.131380	SGCD	NM_000337	SGCD	NM_000337 BC020740	GI_27477099-I	Chr5	+	156118864	156118913	RepAcc
Hs.77367	CXCL9	BC042178	CXCL9	NM_002416	GI_4505186-S	Chr4	-	77141967	77142016	Symbol
Hs.458485	G1P2	BM916335	G1P2	NM_005101	GI_4826773-S	Chr1	+	939723	939772	Symbol
Hs.334562	CDC2	AK027271	CDC2	CR933728 NM_001786 NM_033379	GI_27886643-A	Chr10	+	62221918	62221967	Symbol
Hs.334562	CDC2	AK027271	CDC2	CR933728 NM_001786	GI_16306490-I	Chr10	+	62217840	62217889	Symbol
Hs.258326	LOC51760	NM_016524	SYT17	AK226136 NM_016524	GI_40068037-S	Chr16	+	19185826	19185875	RepAcc
Hs.292738	ARHGDIB	AK125625	ARHGDIB	AA933046 NM_001175	GI_10835001-S	Chr12	-	14986298	14986347	Symbol
Hs.508741	C5orf13	BC011050	C5orf13	AU146969 CR749489 NM_004772 BC011050	GI_4758865-S	Chr8	+	54789233	54789282	RepAcc
Hs.435726	BLVRA	BX647539	BLVRA	NM_000712	GI_40353771-S	Chr7	+	43813268	43813317	Symbol
Hs.437091	ECHDC1	AL834469	ECHDC1	AL834469 NM_018479 BC003549	GI_8923863-S	Chr6	-	127652855	127652904	RepAcc
Hs.8375	TRAF4	BC001769	TRAF4	BC001769 NM_004295 NM_145751	GI_22027623-A	Chr17	+	24100961	24101010	RepAcc
Hs.8375	TRAF4	BC001769	TRAF4	BC001769 NM_004295	GI_22027621-I	Chr17	+	24100540	24100589	RepAcc
Hs.118722	FUT8	AJ536056	FUT8	AJ536056 NM_178157 NM_004480 NM_178154 NM_178155 NM_178156	GI_30410729-A	Chr14	+	65279249	65279298	RepAcc
Hs.90786	ABCC3	NM_020038	ABCC3 AF154001 AK000791 BC034683	AF085692 NM_003786 NM_020038 NM_020037	GI_9955969-A	Chr17	+	46123793	46123835	RepAcc
Hs.90786	ABCC3	NM_020038	ABCC3	AF085692 NM_020038	GI_9955973-I	Chr17	+	46091544	46091593	RepAcc
Hs.14623	IFI30	AK123477	AK123477 IFI30	AK123477 NM_006332	GI_29826337-S	Chr19	+	18149692	18149741	RepAcc
Hs.301005	H2AFV	AL110212	H2AFV	AL110212	GI_20357598-I	Chr7	-	44833818	44833867	RepAcc
Hs.75626	CD58	AK125710	CD58	NM_001779 X06296 BC005930	GI_4502676-S	Chr1	-	116866097	116880127	Symbol
Hs.80986	ATP5G1	AK095669	ATP5G1 AK095669	AI077525 NM_005175 NM_001002027	GI_4885080-S	Chr17	+	44328154	44328203	Symbol
Hs.86948	SNRPD1	J03798	SNRPD1	AI826707 CR613811 NM_006938	GI_28416941-S	Chr18	+	17463809	17463858	Symbol
Hs.288215	SIAT7B	BC038114	ST6GALNAC2	BC038114 NM_006456	GI_5454091-S	Chr17	-	72073147	72073196	RepAcc
Hs.118483	MYO6	XM_376516	MYO6	NM_004999	GI_4826845-S	Chr6	+	76682085	76682134	Symbol
Hs.169946	GATA3	BC006793	GATA3	NM_001002295 NM_002051	GI_4503928-S	Chr10	+	8156573	8156622	Symbol
Hs.458973	ZFH4	AY260762	ZFHX4	AY260762 NM_024721	GI_32140191-S	Chr8	+	77940533	77940582	RepAcc
Hs.93659	ERP70	NM_004911	PDIA4	AW411440 NM_004911	GI_33469983-S	Chr7	-	148331136	148331185	RepAcc
Hs.374378	CKS1B	BQ278454	CKS1B CR607335	NM_001826 CR607335 XM_929391	GI_4502856-S	Chr1	+	153218225	153218271	Symbol
Hs.260720	DNAJC12	NM_021800	DNAJC12	NM_021800	GI_41406092-I	Chr10	-	69226931	69235352	RepAcc
Hs.433871	KRT13	NM_153490	KRT13	NM_153490 NM_002274 AK092276	GI_24234693-A	Chr17	-	36911056	36911105	RepAcc
Hs.110741	SMAD2	NM_005901	SMAD2	NM_005901 NM_001003652	GI_20127489-S	Chr18	-	43622296	43625734	RepAcc
Hs.487883	VPS33A	NM_022916	VPS33A AL833244	BM829238 NM_022916 BC016617	GI_42544226-S	Chr12	-	121282113	121282162	RepAcc
Hs.156324	PRKACB	BX537705	PRKACB	BX537705 NM_182948 NM_002731 CR936631 AK091420 AB209189	GI_4506056-A	Chr1	+	84475221	84475270	RepAcc
Hs.156324	PRKACB	BX537705	PRKACB	BX537705 NM_182948 NM_002731 CR936631 AB209189	GI_33636737-I	Chr1	+	84476349	84476398	RepAcc
Hs.16297	POPDC2	BC044929	COX17 POPDC2	AK124602 NM_022135	GI_22209003-S	Chr3	-	120843876	120843925	Symbol
Hs.141125	CASP3	NM_004346	CASP3	NM_004346	GI_14790118-I	Chr4	-	185806646	185806695	RepAcc
Hs.82222	SEMA3B	AK098329	SEMA3B AK098329 AX747395	AA548953 AB209322 NM_001005914 NM_004636 BC009113 AK092182	GI_4759091-S	Chr3	+	50289447	50289496	Symbol
Hs.433506	ARPC1B	BM907771	ARPC1B	NM_005720 XM_936251	GI_22907055-S	Chr7	+	98829643	98830023	Symbol
Hs.8128	PISD	NM_014338	PISD CR596708	NM_014338 CR596708	GI_34147578-S	Chr22	-	30344617	30344666	RepAcc
Hs.95327	CD3D	AK093775	CD3D	NM_000732 NM_001040651 BC070321	GI_4502668-S	Chr11	-	117715116	117715388	Symbol
Hs.443866	KIAA0020	AL832245	KIAA0020	NM_014878 NM_001031691 D13645 CR607424 AL832245	GI_33620772-S	Chr9	-	2794221	2794270	RepAcc
Hs.449415	EIF2C2	BC054491	EIF2C2	BF511388 NM_012154	GI_29171733-S	Chr8	-	141610651	141610700	Symbol
Hs.280378	SNRPB2	AK095316	SNRPB2	NM_003092 NM_198220	GI_38149980-A	Chr20	+	16666005	16667504	Symbol
Hs.280378	SNRPB2	AK095316	SNRPB2	NM_003092	GI_38149917-I	Chr20	+	16658729	16658778	Symbol
Hs.179565	MCM3	NM_002388	MCM3	NM_002388	GI_33356548-S	Chr6	-	52236897	52236946	RepAcc
Hs.89421	CIR	NM_199075	CIR	CR611416 NM_004882 NM_199075	GI_40068058-S	Chr2	-	174921664	174921713	RepAcc
Hs.369358	SRPK1	AJ318054	SRPK1	AJ318054 NM_003137 BC038292	GI_15834623-S	Chr6	-	35908958	35909007	RepAcc
Hs.282975	CES2	NM_003869	CES2	CN478636 NM_003869 NM_198061 BX538086	GI_37622886-A	Chr16	+	65536365	65536414	RepAcc
Hs.439530	DYRK4	NM_003845	DYRK4	NM_003845 AF263541	GI_28827773-S	Chr12	+	4592981	4593030	RepAcc
Hs.170195	BMP7	AK094784	BMP7	AK094784 NM_001719	GI_4502426-S	Chr20	-	55179010	55179059	RepAcc
Hs.446645	KDELR2	AK093917	KDELR2 LOC221955 AX746695 AX746862 AX748382 PMS2CL	AF450090 NM_139179 BC027603 AK074744 AK074584	GI_21040276-S	Chr7	-	6415295	6415344	Symbol
Hs.446645	KDELR2	AK093917	KDELR2 BC071982	NM_006854 BC071982	GI_8051609-S	Chr7	-	6469245	6469294	Symbol
Hs.2256	MMP7	BQ688566	MMP7	NM_002423	GI_13027804-S	Chr11	-	101899339	101900922	Symbol
Hs.83169	MMP1	BC013875	MMP1	NM_002421	GI_13027798-S	Chr11	-	102165911	102165960	Symbol
Hs.91417	TOPBP1	D87448	TOPBP1	D87448 NM_007027	GI_20143948-S	Chr3	-	134810208	134810433	RepAcc
Hs.151518	TARBP1	U38847	TARBP1	U38847 NM_005646	GI_19743835-S	Chr1	-	232593927	232593976	RepAcc
Hs.132977	PCBP2	AK130583	PCBP2	NM_005016 NM_031989 BC107688 AB188306	GI_14141165-A	Chr12	+	52147878	52148860	Symbol
Hs.285115	IL13RA1	Y10659	IL13RA1	Y10659 NM_001560	GI_26787975-S	ChrX	+	117812220	117812269	RepAcc
Hs.3631	IGBP1	AK054596	IGBP1	AK054596 NM_001551	GI_4557662-S	ChrX	+	69302557	69302607	RepAcc
Hs.3352	HDAC2	BC031055	HDAC2	AB209190 NM_001527	GI_4557640-S	Chr6	-	114368899	114369567	Symbol
Hs.73769	FOLR1	NM_016730	FOLR1	NM_016730	GI_9257214-I	Chr11	+	71579184	71579233	RepAcc
Hs.426528	SREBF1	BC063281	SREBF1	AB209609 NM_001005291 NM_004176	GI_22547194-S	Chr17	-	17656318	17656367	Symbol
Hs.1657	ESR1	NM_000125	ESR1	NM_000125 X03635	GI_4503602-S	Chr6	+	152465923	152465972	RepAcc
Hs.348883	FOXC1	NM_001453	FOXC1	NM_001453	GI_4503734-S	Chr6	+	1557176	1557225	RepAcc
Hs.93231	MYST3	NM_006766	MYST3	BM982554 U47742 NM_006766	GI_5803097-S	Chr8	-	41907548	41907597	RepAcc
Hs.196769	RCC1	AK092726	SNHG3-RCC1 RCC1	NM_001048197 NM_001048198 NM_001048199 NM_001048195 NM_001048194	GI_20149512-S	Chr1	+	28737738	28737787	Manual
Hs.443881	PAXIP1	BX640616	PAXIP1 AK123600 AK126674 AX748215 BX640616	NM_007349 BC033781	GI_40804749-S	Chr7	-	154376946	154376995	Manual
Hs.8360	C11orf54	BC046477	C11orf54	NM_014039 AY203960	GI_21361494-S	Chr11	+	93135285	93135334	Manual
Hs.444499	PHB2	BF204697	PHB2	NM_007273	GI_31543548-S	Chr12	-	6945072	6945121	Manual
Hs.108338	TMEM126A	BM701128	TMEM126A	NM_032273	GI_34147407-S	Chr11	+	85042843	85042892	Manual
Hs.333495	FLJ42280	AK094899	SHFM1	NM_006304	GI_5453639-S	Chr7	-	96162129	96176974	Manual
Hs.512793	FLJ14431		CBR4	AK027337	GI_14249445-S	Chr4	-	170158921	170158970	Manual
Hs.446445	YIF1	BM462434	CR614462 YIF1A	CR627476	Hs.502909-S	Chr11	-	65810235	65810284	Manual
Hs.27860		AL050227	PTGER3	NM_198718	GI_38505185-I	Chr1	-	71191015	71191064	Manual
Hs.27860		AL050227	PTGER3 NBPF1 U13216 X83860	NM_198715	GI_38505179-I	Chr1	-	71249711	71249760	Manual
Hs.27860		AL050227	PTGER3	NM_198719	GI_38505187-I	Chr1	-	71209296	71209345	Manual
