# Supplementary material for: MicroRNA expression profiling of human breast cancer identifies new markers of tumor subtype
Source: Genome Biol. 2007 Oct 8;8(10):R214. doi: 10.1186/gb-2007-8-10-r214 (PMC2246288; doi:10.1186/gb-2007-8-10-r214)
Supplement: Additional data file 16 — Spatial miRNA clusters [file gb-2007-8-10-r214-S16.txt]

Chromosome	Strand	Cluster_Start	Cluster_End	mir_ID	mir_Location
Chr1	+	1042347	1144330	hsa-mir-200b	intergenic
Chr1	+	1042347	1144330	hsa-mir-200a	intergenic
Chr1	+	1042347	1144330	hsa-mir-429	intergenic
Chr1	+	40942614	41045631	hsa-mir-30e	generesident
Chr1	+	40942614	41045631	hsa-mir-30c-1	generesident
Chr1	-	170324561	170430407	hsa-mir-214	intergenic
Chr1	-	170324561	170430407	hsa-mir-199a-2	intergenic
Chr1	-	197044625	197144905	hsa-mir-181b-1	intergenic
Chr1	-	197044625	197144905	hsa-mir-181a-1	intergenic
Chr1	-	205991820	206092491	hsa-mir-29c	intergenic
Chr1	-	205991820	206092491	hsa-mir-29b-2	intergenic
Chr1	-	218307818	218408206	hsa-mir-215	intergenic
Chr1	-	218307818	218408206	hsa-mir-194-1	intergenic
Chr2	-	56013606	56119698	hsa-mir-217	intergenic
Chr2	-	56013606	56119698	hsa-mir-216	intergenic
Chr3	+	161555070	161655307	hsa-mir-15b	generesident
Chr3	+	161555070	161655307	hsa-mir-16-2	generesident
Chr3	-	48982585	49083146	hsa-mir-425	generesident
Chr3	-	48982585	49083146	hsa-mir-191	generesident
Chr3	-	52227334	52353364	hsa-let-7g	generesident
Chr3	-	52227334	52353364	hsa-mir-135a-1	intergenic
Chr4	-	113738479	113839162	hsa-mir-367	intergenic
Chr4	-	113738479	113839162	hsa-mir-302d	intergenic
Chr4	-	113738479	113839162	hsa-mir-302a	intergenic
Chr4	-	113738479	113839162	hsa-mir-302c	intergenic
Chr4	-	113738479	113839162	hsa-mir-302b	intergenic
Chr5	+	148738674	148840489	hsa-mir-143	intergenic
Chr5	+	148738674	148840489	hsa-mir-145	intergenic
Chr5	-	54452117	54552327	hsa-mir-449	generesident
Chr5	-	54452117	54552327	hsa-mir-449b	generesident
Chr6	+	52067106	52171798	hsa-mir-206	intergenic
Chr6	+	52067106	52171798	hsa-mir-133b	intergenic
Chr6	-	72093384	72220045	hsa-mir-30c-2	intergenic
Chr6	-	72093384	72220045	hsa-mir-30a	intergenic
Chr7	-	92900008	93001267	hsa-mir-653	generesident
Chr7	-	92900008	93001267	hsa-mir-489	generesident
Chr7	-	99479119	99579633	hsa-mir-25	generesident
Chr7	-	99479119	99579633	hsa-mir-93	generesident
Chr7	-	99479119	99579633	hsa-mir-106b	generesident
Chr7	-	129147459	129252090	hsa-mir-182	intergenic
Chr7	-	129147459	129252090	hsa-mir-96	intergenic
Chr7	-	129147459	129252090	hsa-mir-183	intergenic
Chr7	-	130162046	130262838	hsa-mir-29a	intergenic
Chr7	-	130162046	130262838	hsa-mir-29b-1	intergenic
Chr8	-	135831945	135936370	hsa-mir-30b	intergenic
Chr8	-	135831945	135936370	hsa-mir-30d	intergenic
Chr9	+	95928060	96031023	hsa-let-7a-1	intergenic
Chr9	+	95928060	96031023	hsa-let-7f-1	intergenic
Chr9	+	95928060	96031023	hsa-let-7d	intergenic
Chr9	+	96837311	96938191	hsa-mir-23b	generesident
Chr9	+	96837311	96938191	hsa-mir-27b	generesident
Chr9	+	96837311	96938191	hsa-mir-24-1	generesident
Chr9	+	126444542	126545898	hsa-mir-181a-2	intergenic
Chr9	+	126444542	126545898	hsa-mir-181b-2	intergenic
Chr11	+	110838873	110939450	hsa-mir-34b	intergenic
Chr11	+	110838873	110939450	hsa-mir-34c	intergenic
Chr11	-	64365185	64465487	hsa-mir-192	intergenic
Chr11	-	64365185	64465487	hsa-mir-194-2	intergenic
Chr11	-	121425675	121578226	hsa-mir-125b-1	intergenic
Chr11	-	121425675	121578226	hsa-let-7a-2	intergenic
Chr11	-	121425675	121578226	hsa-mir-100	intergenic
Chr12	+	6893123	6993615	hsa-mir-200c	intergenic
Chr12	+	6893123	6993615	hsa-mir-141	intergenic
Chr12	+	52621789	52764096	hsa-mir-196a-2	intergenic
Chr12	+	52621789	52764096	hsa-mir-615	generesident
Chr13	+	90750860	90851646	hsa-mir-17	generesident
Chr13	+	90750860	90851646	hsa-mir-18a	generesident
Chr13	+	90750860	90851646	hsa-mir-19a	generesident
Chr13	+	90750860	90851646	hsa-mir-20a	generesident
Chr13	+	90750860	90851646	hsa-mir-19b-1	generesident
Chr13	+	90750860	90851646	hsa-mir-92-1	generesident
Chr13	-	49471110	49571338	hsa-mir-16-1	generesident
Chr13	-	49471110	49571338	hsa-mir-15a	generesident
Chr14	+	100355150	100497303	hsa-mir-493	intergenic
Chr14	+	100355150	100497303	hsa-mir-337	intergenic
Chr14	+	100355150	100497303	hsa-mir-431	intergenic
Chr14	+	100355150	100497303	hsa-mir-433	intergenic
Chr14	+	100355150	100497303	hsa-mir-127	intergenic
Chr14	+	100355150	100497303	hsa-mir-432	intergenic
Chr14	+	100355150	100497303	hsa-mir-136	intergenic
Chr14	+	100355150	100497303	hsa-mir-370	intergenic
Chr14	+	100508156	100652891	hsa-mir-379	intergenic
Chr14	+	100508156	100652891	hsa-mir-411	intergenic
Chr14	+	100508156	100652891	hsa-mir-299	intergenic
Chr14	+	100508156	100652891	hsa-mir-380	intergenic
Chr14	+	100508156	100652891	hsa-mir-323	intergenic
Chr14	+	100508156	100652891	hsa-mir-329-1	intergenic
Chr14	+	100508156	100652891	hsa-mir-329-2	intergenic
Chr14	+	100508156	100652891	hsa-mir-494	intergenic
Chr14	+	100508156	100652891	hsa-mir-495	intergenic
Chr14	+	100508156	100652891	hsa-mir-368	intergenic
Chr14	+	100508156	100652891	hsa-mir-376a-2	intergenic
Chr14	+	100508156	100652891	hsa-mir-654	intergenic
Chr14	+	100508156	100652891	hsa-mir-376b	intergenic
Chr14	+	100508156	100652891	hsa-mir-376a-1	intergenic
Chr14	+	100508156	100652891	hsa-mir-381	intergenic
Chr14	+	100508156	100652891	hsa-mir-487b	intergenic
Chr14	+	100508156	100652891	hsa-mir-539	intergenic
Chr14	+	100508156	100652891	hsa-mir-544	intergenic
Chr14	+	100508156	100652891	hsa-mir-655	intergenic
Chr14	+	100508156	100652891	hsa-mir-487a	intergenic
Chr14	+	100508156	100652891	hsa-mir-382	intergenic
Chr14	+	100508156	100652891	hsa-mir-134	intergenic
Chr14	+	100508156	100652891	hsa-mir-485	intergenic
Chr14	+	100508156	100652891	hsa-mir-453	intergenic
Chr14	+	100508156	100652891	hsa-mir-154	intergenic
Chr14	+	100508156	100652891	hsa-mir-496	intergenic
Chr14	+	100508156	100652891	hsa-mir-377	intergenic
Chr14	+	100508156	100652891	hsa-mir-409	intergenic
Chr14	+	100508156	100652891	hsa-mir-412	intergenic
Chr14	+	100508156	100652891	hsa-mir-369	intergenic
Chr14	+	100508156	100652891	hsa-mir-410	intergenic
Chr14	+	100508156	100652891	hsa-mir-656	intergenic
Chr16	+	14255325	14360729	hsa-mir-193b	intergenic
Chr16	+	14255325	14360729	hsa-mir-365-1	intergenic
Chr17	+	26861128	26976653	hsa-mir-193a	intergenic
Chr17	+	26861128	26976653	hsa-mir-365-2	intergenic
Chr17	-	1849952	1950424	hsa-mir-132	intergenic
Chr17	-	1849952	1950424	hsa-mir-212	intergenic
Chr17	-	6811658	6912065	hsa-mir-195	intergenic
Chr17	-	6811658	6912065	hsa-mir-497	intergenic
Chr17	-	24162513	24262762	hsa-mir-451	intergenic
Chr17	-	24162513	24262762	hsa-mir-144	intergenic
Chr17	-	76663671	76764344	hsa-mir-657	generesident
Chr17	-	76663671	76764344	hsa-mir-338	generesident
Chr18	-	17609657	17713047	hsa-mir-133a-1	intergenic
Chr18	-	17609657	17713047	hsa-mir-1-2	intergenic
Chr19	+	13796513	13896825	hsa-mir-181c	intergenic
Chr19	+	13796513	13896825	hsa-mir-181d	intergenic
Chr19	+	56837677	56938404	hsa-mir-99b	intergenic
Chr19	+	56837677	56938404	hsa-let-7e	intergenic
Chr19	+	56837677	56938404	hsa-mir-125a	intergenic
Chr19	+	58811745	59033839	hsa-mir-512-1	intergenic
Chr19	+	58811745	59033839	hsa-mir-512-2	intergenic
Chr19	+	58811745	59033839	hsa-mir-498	intergenic
Chr19	+	58811745	59033839	hsa-mir-520e	intergenic
Chr19	+	58811745	59033839	hsa-mir-515-1	intergenic
Chr19	+	58811745	59033839	hsa-mir-519e	intergenic
Chr19	+	58811745	59033839	hsa-mir-520f	intergenic
Chr19	+	58811745	59033839	hsa-mir-515-2	intergenic
Chr19	+	58811745	59033839	hsa-mir-519c	intergenic
Chr19	+	58811745	59033839	hsa-mir-520a	intergenic
Chr19	+	58811745	59033839	hsa-mir-526b	intergenic
Chr19	+	58811745	59033839	hsa-mir-519b	intergenic
Chr19	+	58811745	59033839	hsa-mir-525	intergenic
Chr19	+	58811745	59033839	hsa-mir-523	intergenic
Chr19	+	58811745	59033839	hsa-mir-518f	intergenic
Chr19	+	58811745	59033839	hsa-mir-520b	intergenic
Chr19	+	58811745	59033839	hsa-mir-518b	intergenic
Chr19	+	58811745	59033839	hsa-mir-526a-1	intergenic
Chr19	+	58811745	59033839	hsa-mir-520c	intergenic
Chr19	+	58811745	59033839	hsa-mir-518c	intergenic
Chr19	+	58811745	59033839	hsa-mir-524	intergenic
Chr19	+	58811745	59033839	hsa-mir-517a	intergenic
Chr19	+	58811745	59033839	hsa-mir-519d	intergenic
Chr19	+	58811745	59033839	hsa-mir-521-2	intergenic
Chr19	+	58811745	59033839	hsa-mir-520d	intergenic
Chr19	+	58811745	59033839	hsa-mir-517b	intergenic
Chr19	+	58811745	59033839	hsa-mir-520g	intergenic
Chr19	+	58811745	59033839	hsa-mir-516-3	intergenic
Chr19	+	58811745	59033839	hsa-mir-526a-2	intergenic
Chr19	+	58811745	59033839	hsa-mir-518e	intergenic
Chr19	+	58811745	59033839	hsa-mir-518a-1	intergenic
Chr19	+	58811745	59033839	hsa-mir-518d	intergenic
Chr19	+	58811745	59033839	hsa-mir-516-4	intergenic
Chr19	+	58811745	59033839	hsa-mir-518a-2	intergenic
Chr19	+	58811745	59033839	hsa-mir-517c	intergenic
Chr19	+	58811745	59033839	hsa-mir-520h	intergenic
Chr19	+	58811745	59033839	hsa-mir-521-1	intergenic
Chr19	+	58811745	59033839	hsa-mir-522	intergenic
Chr19	+	58811745	59033839	hsa-mir-519a-1	intergenic
Chr19	+	58811745	59033839	hsa-mir-527	intergenic
Chr19	+	58811745	59033839	hsa-mir-516-1	intergenic
Chr19	+	58811745	59033839	hsa-mir-516-2	intergenic
Chr19	+	58811745	59033839	hsa-mir-519a-2	intergenic
Chr19	+	58811745	59033839	hsa-mir-371	intergenic
Chr19	+	58811745	59033839	hsa-mir-372	intergenic
Chr19	+	58811745	59033839	hsa-mir-373	intergenic
Chr19	-	13758101	13858473	hsa-mir-24-2	intergenic
Chr19	-	13758101	13858473	hsa-mir-27a	intergenic
Chr19	-	13758101	13858473	hsa-mir-23a	intergenic
Chr20	+	60511958	60622665	hsa-mir-1-1	generesident
Chr20	+	60511958	60622665	hsa-mir-133a-2	generesident
Chr21	+	16783280	16884102	hsa-mir-99a	generesident
Chr21	+	16783280	16884102	hsa-let-7c	generesident
Chr22	+	44837293	44938312	hsa-let-7a-3	intergenic
Chr22	+	44837293	44938312	hsa-let-7b	intergenic
Chr22	-	36520225	36623727	hsa-mir-658	intergenic
Chr22	-	36520225	36623727	hsa-mir-659	intergenic
ChrX	+	49604494	49716031	hsa-mir-532	intergenic
ChrX	+	49604494	49716031	hsa-mir-188	intergenic
ChrX	+	49604494	49716031	hsa-mir-500	intergenic
ChrX	+	49604494	49716031	hsa-mir-362	intergenic
ChrX	+	49604494	49716031	hsa-mir-501	intergenic
ChrX	+	49604494	49716031	hsa-mir-660	intergenic
ChrX	+	49604494	49716031	hsa-mir-502	intergenic
ChrX	-	45440529	45541474	hsa-mir-221	intergenic
ChrX	-	45440529	45541474	hsa-mir-222	intergenic
ChrX	-	53549909	53650960	hsa-mir-98	generesident
ChrX	-	53549909	53650960	hsa-let-7f-2	generesident
ChrX	-	73373664	73473917	hsa-mir-545	intergenic
ChrX	-	73373664	73473917	hsa-mir-374	intergenic
ChrX	-	133081074	133181974	hsa-mir-363	intergenic
ChrX	-	133081074	133181974	hsa-mir-92-2	intergenic
ChrX	-	133081074	133181974	hsa-mir-19b-2	intergenic
ChrX	-	133081074	133181974	hsa-mir-20b	intergenic
ChrX	-	133081074	133181974	hsa-mir-18b	intergenic
ChrX	-	133081074	133181974	hsa-mir-106a	intergenic
ChrX	-	133452037	133558407	hsa-mir-450-1	intergenic
ChrX	-	133452037	133558407	hsa-mir-450-2	intergenic
ChrX	-	133452037	133558407	hsa-mir-542	intergenic
ChrX	-	133452037	133558407	hsa-mir-503	generesident
ChrX	-	133452037	133558407	hsa-mir-424	intergenic
ChrX	-	146052673	146223938	hsa-mir-513-1	intergenic
ChrX	-	146052673	146223938	hsa-mir-513-2	intergenic
ChrX	-	146052673	146223938	hsa-mir-506	intergenic
ChrX	-	146052673	146223938	hsa-mir-507	intergenic
ChrX	-	146052673	146223938	hsa-mir-508	intergenic
ChrX	-	146052673	146223938	hsa-mir-509	intergenic
ChrX	-	146052673	146223938	hsa-mir-510	intergenic
ChrX	-	146052673	146223938	hsa-mir-514-1	intergenic
ChrX	-	146052673	146223938	hsa-mir-514-2	intergenic
ChrX	-	146052673	146223938	hsa-mir-514-3	intergenic
ChrX	-	150827706	150928840	hsa-mir-224	generesident
ChrX	-	150827706	150928840	hsa-mir-452	generesident
ChrX	-	151261347	151363620	hsa-mir-105-1	generesident
ChrX	-	151261347	151363620	hsa-mir-105-2	generesident
