# Supplementary material for: MicroRNA expression profiling of human breast cancer identifies new markers of tumor subtype
Source: Genome Biol. 2007 Oct 8;8(10):R214. doi: 10.1186/gb-2007-8-10-r214 (PMC2246288; doi:10.1186/gb-2007-8-10-r214)
Supplement: Additional data file 17 — Host gene coordinates of intragenic miRNAs [file gb-2007-8-10-r214-S17.txt]

Chromosome	Strand	Hostgene_Start	Hostgene_End	Hostgene_UniGeneSymbol_Build192	mir_ID
Chr1	-	3394369	3517919	MEGF6	hsa-mir-551a
Chr1	+	40929951	41009860	NFYC	hsa-mir-30e
Chr1	+	40929951	41009860	NFYC	hsa-mir-30c-1
Chr1	-	71301562	71319333	ZNF265	hsa-mir-186
Chr1	+	100504350	100529915	RTCD1	hsa-mir-553
Chr1	+	149779404	149822682	TUFT1	hsa-mir-554
Chr1	-	153571676	153798948	ASH1L	hsa-mir-555
Chr1	-	154640678	154665808	C1orf61	hsa-mir-9-1
Chr1	+	160306204	160604852	NOS1AP	hsa-mir-556
Chr1	-	175093063	175400647	ASTN	hsa-mir-488
Chr2	+	32435233	32697467	BIRC6	hsa-mir-558
Chr2	+	47449970	47467661	TACSTD1	hsa-mir-559
Chr2	+	136005540	136199306	R3HDM1	hsa-mir-128a
Chr2	+	188864917	189168895	GULP1	hsa-mir-561
Chr2	+	218972721	218978907	CTDSP1	hsa-mir-26b
Chr2	-	219862590	219882387	PTPRN	hsa-mir-153-1
Chr2	+	232534535	232916922	MGC42174	hsa-mir-562
Chr2	+	241023787	241056165	GPC1	hsa-mir-149
Chr3	+	35657513	35810991	ARPP-21	hsa-mir-128b
Chr3	+	37878672	38000963	CTDSPL	hsa-mir-26a-1
Chr3	-	49027438	49033471	DALRD3	hsa-mir-425
Chr3	-	49027438	49033471	DALRD3	hsa-mir-191
Chr3	+	50167851	50201511	SEMA3F	hsa-mir-566
Chr3	-	52264015	52287441	TMEM113	hsa-let-7g
Chr3	+	113287928	113332541	C3orf52	hsa-mir-567
Chr3	-	121595816	121652515	FSTL1	hsa-mir-198
Chr3	+	161600117	161635433	SMC4L1	hsa-mir-15b
Chr3	+	161600117	161635433	SMC4L1	hsa-mir-16-2
Chr3	-	172262985	172660812	TNIK	hsa-mir-569
Chr3	+	189413414	190080135	LPP	hsa-mir-28
Chr4	+	321623	359045	ZNF141	hsa-mir-571
Chr4	-	8017940	8211438	ABLIM2	hsa-mir-95
Chr4	+	19864332	20229904	SLIT2	hsa-mir-218-1
Chr4	+	38545831	38621819	LOC92689	hsa-mir-574
Chr4	-	83769716	83938949	SCD5	hsa-mir-575
Chr4	+	110574319	110681063	SEC24B	hsa-mir-576
Chr4	+	115762971	115817201	UGT8	hsa-mir-577
Chr4	+	166519543	166638926	CPE	hsa-mir-578
Chr5	-	32390213	32480601	ZFR	hsa-mir-579
Chr5	-	36139170	36187772	LMBRD2	hsa-mir-580
Chr5	-	53216370	53642160	ARL15	hsa-mir-581
Chr5	-	54444579	54504760	FLJ37927	hsa-mir-449
Chr5	-	54444579	54504760	FLJ37927	hsa-mir-449b
Chr5	-	58305271	59225382	PDE4D	hsa-mir-582
Chr5	-	148341907	148422930	SH3TC2	hsa-mir-584
Chr5	+	149090047	149207460	PPARGC1B	hsa-mir-378
Chr5	-	167915207	167939166	PANK3	hsa-mir-103-1
Chr5	-	168025859	168660554	SLIT3	hsa-mir-218-2
Chr5	-	168025859	168660554	SLIT3	hsa-mir-585
Chr5	-	179315079	179431715	RNF130	hsa-mir-340
Chr6	-	44904448	45453648	SUPT3H	hsa-mir-586
Chr6	-	119322694	119512051	C6orf60	hsa-mir-548b
Chr7	-	1003168	1144419	MGC11257	hsa-mir-339
Chr7	-	5437491	5519908	FBXL18	hsa-mir-589
Chr7	+	30290447	30373832	ZNRF2	hsa-mir-550-1
Chr7	+	32501710	33045559	KIAA0241	hsa-mir-550-2
Chr7	+	73226641	73249365	NCF1	hsa-mir-590
Chr7	-	92891734	93041686	CALCR	hsa-mir-653
Chr7	-	92891734	93041686	CALCR	hsa-mir-489
Chr7	-	95587468	95789341	SLC25A13	hsa-mir-591
Chr7	-	99528339	99537363	MCM7	hsa-mir-25
Chr7	-	99528339	99537363	MCM7	hsa-mir-93
Chr7	-	99528339	99537363	MCM7	hsa-mir-106b
Chr7	-	125865892	126670546	GRM8	hsa-mir-592
Chr7	+	127079437	127519894	SND1	hsa-mir-593
Chr7	+	129913281	129933365	MEST	hsa-mir-335
Chr7	+	136203938	136352311	CHRM2	hsa-mir-490
Chr7	-	157024515	158073179	PTPRN2	hsa-mir-153-2
Chr7	-	157024515	158073179	PTPRN2	hsa-mir-595
Chr8	+	9450854	9677265	TNKS	hsa-mir-597
Chr8	-	10791066	11096285	XKR6	hsa-mir-598
Chr8	-	13991744	15140163	SGCZ	hsa-mir-383
Chr8	-	124401921	124497771	ATAD2	hsa-mir-548d-1
Chr8	-	141737671	142080514	PTK2	hsa-mir-151
Chr8	-	145061308	145121531	PLEC1	hsa-mir-661
Chr9	+	4782936	4851061	RCL1	hsa-mir-101-2
Chr9	+	20648308	20985954	KIAA1797	hsa-mir-491
Chr9	-	72339787	72926334	TRPM3	hsa-mir-204
Chr9	-	85772911	85785339	HNRPK	hsa-mir-7-1
Chr9	+	96528814	96889261	C9orf3	hsa-mir-23b
Chr9	+	96528814	96889261	C9orf3	hsa-mir-27b
Chr9	+	96528814	96889261	C9orf3	hsa-mir-24-1
Chr9	-	110817243	110922038	C9orf5	hsa-mir-32
Chr9	+	115958051	116112795	COL27A1	hsa-mir-455
Chr9	-	124911598	124917577	STRBP	hsa-mir-600
Chr9	-	125181753	125732238	DENND1A	hsa-mir-601
Chr9	+	138677197	138686950	EGFL7	hsa-mir-126
Chr9	+	139758336	139884289	EHMT1	hsa-mir-602
Chr10	+	17891367	17993183	MRC1 MRC1L1	hsa-mir-511-1
Chr10	+	18138357	18240096	MRC1 MRC1L1	hsa-mir-511-2
Chr10	+	24023680	24876783	KIAA1217	hsa-mir-603
Chr10	-	29786282	30064736	SVIL	hsa-mir-604
Chr10	+	52421123	53725280	PRKG1	hsa-mir-605
Chr10	-	87349291	88116230	GRID1	hsa-mir-346
Chr10	-	91332728	91395195	PANK1	hsa-mir-107
Chr10	+	102719269	102735362	SEMA4G	hsa-mir-608
Chr10	-	105879636	105982110	C10orf79	hsa-mir-609
Chr11	-	2106923	2139015	IGF2	hsa-mir-483
Chr11	-	61313180	61316661	C11orf10	hsa-mir-611
Chr11	-	71964833	72063111	PDE2A	hsa-mir-139
Chr11	-	74654129	74740521	ARRB1	hsa-mir-326
Chr12	+	52696908	52736080	HOXC6	hsa-mir-615
Chr12	+	53005177	53031900	COPZ1	hsa-mir-148b
Chr12	-	56196639	56200567	DDIT3	hsa-mir-616
Chr12	-	56499977	56527014	CTDSP2	hsa-mir-26a-2
Chr12	+	63290559	63375457	RASSF3	hsa-mir-548c
Chr12	-	79715301	79855825	LIN7A	hsa-mir-617
Chr12	-	79715301	79855825	LIN7A	hsa-mir-618
Chr12	-	107705098	107775480	SSH1	hsa-mir-619
Chr12	-	114880765	115199526	THRAP2	hsa-mir-620
Chr13	-	49516048	49554140	DLEU2	hsa-mir-16-1
Chr13	-	49516048	49554140	DLEU2	hsa-mir-15a
Chr13	+	90798074	90804870	C13orf25	hsa-mir-17
Chr13	+	90798074	90804870	C13orf25	hsa-mir-18a
Chr13	+	90798074	90804870	C13orf25	hsa-mir-19a
Chr13	+	90798074	90804870	C13orf25	hsa-mir-20a
Chr13	+	90798074	90804870	C13orf25	hsa-mir-19b-1
Chr13	+	90798074	90804870	C13orf25	hsa-mir-92-1
Chr13	+	98651108	98836689	PHGDHL1	hsa-mir-623
Chr14	-	22921038	22947324	MYH7	hsa-mir-208
Chr14	-	30432761	30565340	STRN3	hsa-mir-624
Chr14	+	64947592	65279714	FUT8	hsa-mir-625
Chr14	+	99507903	99680325	EVL	hsa-mir-342
Chr15	-	29080843	29181216	TRPM1	hsa-mir-211
Chr15	-	40238191	40287794	VPS39	hsa-mir-627
Chr15	-	53434729	53577850	CCPG1	hsa-mir-628
Chr15	+	60726801	60920733	TLN2	hsa-mir-190
Chr15	-	68127669	68177310	TLE3	hsa-mir-629
Chr16	+	68353774	68533144	WWP2	hsa-mir-140
Chr17	-	1561553	1566255	MGC14376	hsa-mir-22
Chr17	-	17656110	17681050	SREBF1	hsa-mir-33b
Chr17	+	25467959	25537611	CCDC55	hsa-mir-423
Chr17	-	43458533	43470151	COPZ2	hsa-mir-152
Chr17	-	54542097	54587307	FAM33A	hsa-mir-301
Chr17	+	61729387	62237324	PRKCA	hsa-mir-634
Chr17	-	63929017	63965210	WIPI1	hsa-mir-635
Chr17	-	72241793	72245008	SFRS2	hsa-mir-636
Chr17	-	76705692	76754467	AATK	hsa-mir-657
Chr17	-	76705692	76754467	AATK	hsa-mir-338
Chr19	-	3909451	3920826	DAPK3	hsa-mir-637
Chr19	+	4720151	4723531	C19orf30	hsa-mir-7-3
Chr19	+	10689754	10803579	DNM2	hsa-mir-638
Chr19	+	19399335	19478787	GATAD2A	hsa-mir-640
Chr19	-	45431555	45483034	AKT2	hsa-mir-641
Chr19	-	50804499	50834509	EML2	hsa-mir-330
Chr19	+	50863341	50877557	GIPR	hsa-mir-642
Chr19	+	57464635	57487788	LOC90321	hsa-mir-643
Chr20	+	3817485	3852501	PANK2	hsa-mir-103-2
Chr20	+	32414744	32562858	ITCH	hsa-mir-644
Chr20	+	33026866	33053897	MYH7B	hsa-mir-499
Chr20	+	60558104	60578409	C20orf166	hsa-mir-1-1
Chr20	+	60558104	60578409	C20orf166	hsa-mir-133a-2
Chr20	-	62041631	62058212	UCKL1	hsa-mir-647
Chr21	+	16364712	16901413	C21orf34	hsa-mir-99a
Chr21	+	16364712	16901413	C21orf34	hsa-let-7c
Chr21	+	16364712	16901413	C21orf34	hsa-mir-125b-2
Chr22	+	18388630	18435071	C22orf25	hsa-mir-185
Chr22	+	20783109	21578970	IGL@	hsa-mir-650
Chr22	+	40559051	40632319	SREBF2	hsa-mir-33
ChrX	-	53576476	53697776	HUWE1	hsa-mir-98
ChrX	-	53576476	53697776	HUWE1	hsa-let-7f-2
ChrX	-	85002841	85189222	CHM	hsa-mir-361
ChrX	+	109132998	109307556	RP13-360B22.2	hsa-mir-652
ChrX	+	113724806	114050880	HTR2C	hsa-mir-448
ChrX	-	133506122	133508319	MGC16121	hsa-mir-503
ChrX	-	137541401	137649181	FGF13	hsa-mir-504
ChrX	-	150872251	150893807	GABRE	hsa-mir-224
ChrX	-	150872251	150893807	GABRE	hsa-mir-452
ChrX	-	151087187	151370486	GABRA3	hsa-mir-105-1
ChrX	-	151087187	151370486	GABRA3	hsa-mir-105-2
