# Supplementary material for: MicroRNA expression profiling of human breast cancer identifies new markers of tumor subtype
Source: Genome Biol. 2007 Oct 8;8(10):R214. doi: 10.1186/gb-2007-8-10-r214 (PMC2246288; doi:10.1186/gb-2007-8-10-r214)
Supplement: Additional data file 18 — Associations between individual miRNAs, molecular tumor subtypes and clinicopathological factors [file gb-2007-8-10-r214-S18.txt]

	N	T	Status_p_wilcox	Basal-like	HER2+	Luminal A	Luminal B	Normal-like	Subtype_p_kruskal	Luminal A	Luminal B	Lum_p_wilcox	ER-	ER+	ER_p_wilcox	Grade 1	Grade 2	Grade 3	Grade_p_kruskal	Stage 1	Stage 2	Stage 3	Stage_p_kruskal	VI1	VI2	VI3	VI_p_kruskal	<=3.4	>3.4 & <=5.4	>5.4	NPI_p_kruskal	WT	MUT	p53_MUT_p_wilcox	HER2-	HER2+	HER2_IHC_p_wilcox
miR-142-3p	-0.471732348356444	0.388003276552781	0.00806837035747931	0.73486709051326	0.655855959110944	-0.365514022506397	-0.877547297235375	-0.276086205175427	0.00956752813791983	-0.365514022506397	-0.877547297235375	0.223691427251799	0.589902150078593	-0.324446182543226	0.00144980794941190	0.00639633959194557	-0.354019852434224	0.305352517716018	0.124108728552829	-0.0652283424331068	0.0161792955776876	0.391710828013544	0.958976873774297	0.0833568166362786	-0.146828938165153	0.35406784218566	0.744864371553796	-0.171007419401856	-0.0670880114529893	0.899764541291071	0.149748687358372	-0.0730011377499717	0.342192833202992	0.4609902078932	-0.0361574765487449	0.0513202892949926	0.974642321728934
miR-199a	-0.177735139985392	0.415449346387739	0.0335424301099358	-0.555591491265966	-0.0887737401109343	0.531445888667790	-0.101189986296712	0.378725684577283	0.0885016319196026	0.531445888667790	-0.101189986296712	0.409531825524052	-0.444887320645892	0.244688026355240	0.0062724063637762	0.337295229973043	0.355258275428481	-0.482684255487928	0.00318375204777185	-0.078696451487724	0.162416605121468	0.0915320629275793	0.958976873774297	-0.0218085532892001	0.0924866730853352	-0.376512267252008	0.71857216808611	0.195930227840959	-0.0310302937020918	-0.491418283364707	0.256276487772912	0.0718345793585431	-0.336724590743170	0.463147051651661	-0.0604341520421795	0.085777506124384	0.974642321728934
miR-214	-0.0634103299287015	0.401490096283208	0.106966490983642	-0.609095949021473	-0.243865746776919	0.62084857261616	-0.1643469087239	0.521876251250143	0.0317475929787905	0.62084857261616	-0.1643469087239	0.162785888226728	-0.522635346111193	0.287449440361156	0.00169248709701575	0.508128363384721	0.326642238439046	-0.545343676272358	0.000584772682674637	-0.049617237785115	0.0268013264554536	0.25931138135289	0.978824786106693	-0.0435481108825591	0.0894485989472528	-0.251864590060283	0.744864371553796	0.3168730747721	-0.0976371215429335	-0.557495539033262	0.130747940842747	0.057963110962259	-0.27170208263559	0.530134389413417	-0.0365351361087367	0.0518563222188521	0.974642321728934
miR-451	0.878331713040653	0.313829021882003	0.172869349347826	-0.103190951128234	0.00483807795975111	0.0511445041121898	-0.440760820961913	0.80442410920456	0.347788346815652	0.0511445041121898	-0.440760820961913	0.508485594474624	-0.0302732098084107	0.0166502653946260	0.829817727461004	0.319824330498193	0.0618542262938493	-0.217936674460378	0.191088147705697	0.118140092307931	-0.368608200242086	0.195354585259357	0.877629126924566	-0.0474886548148683	0.0400041952604116	0.0274212489571788	0.872488993845541	0.343996297029404	-0.15432462954568	-0.363564632468635	0.155708675459553	0.00186553529931988	-0.00874469671556247	0.938829553343113	0.0391502443151495	-0.0555680887053738	0.974642321728934
miR-143	0.641320103162197	0.371309150183651	0.504023510113812	-0.409433592844092	-0.375266709933281	0.429497864501339	-0.297902950126974	0.777654936465758	0.0885016319196026	0.429497864501339	-0.297902950126974	0.238733276751516	-0.228751538623903	0.125813346243147	0.159954977694803	0.0486089171533703	0.291506799428151	-0.279061782657039	0.0553529277265829	-0.118562450688744	0.104787662971471	0.510982570001035	0.877629126924566	-0.0486932085572378	0.168604973856661	-0.641710069961278	0.500623492961118	0.126410200441969	-0.0617951941241471	-0.108177690837759	0.57650452297974	0.0403882924770497	-0.189320120986172	0.7109210946519	-0.0387378828414852	0.0549828014524306	0.974642321728934
miR-199a*	0.327588741544008	0.374462203947770	0.757595940955257	-0.564616338626836	-0.439198601654523	0.659707145381187	-0.149805383659752	0.447082616420327	0.0331743962518659	0.659707145381187	-0.149805383659752	0.162785888226728	-0.571715850933558	0.314443718013456	0.00132510215501448	0.503806118971701	0.32429324417101	-0.541079299519189	0.000518106477279323	-0.103773566258237	0.0861485244666947	0.462094376477059	0.877629126924566	-0.0327618587943067	0.0988326803189905	-0.355062277703164	0.659161533818087	0.316751668915357	-0.131283515848320	-0.388862928179079	0.149748687358372	0.073801935401431	-0.345946572194209	0.4609902078932	-0.0484332586014942	0.068743979950508	0.987204725331537
miR-145	0.982829872595963	0.343379052660035	0.164448323705483	-0.494915854356261	-0.509161865467254	0.585507595893151	-0.414828366516574	0.90255072621472	0.0251884949855271	0.585507595893151	-0.414828366516574	0.162785888226728	-0.348943353034301	0.191918844168865	0.0310186959284498	0.329551035921174	0.246184544551059	-0.383622954696398	0.00745471130935981	-0.114825246146678	0.0911838368367369	0.522344742746555	0.877629126924566	-0.127065382942170	0.199206399984500	-0.410506685207775	0.659161533818087	0.298483875684834	-0.154033325914314	-0.214830160188384	0.155708675459553	0.0765180046052047	-0.358678146586898	0.463147051651661	-0.0200123319067352	0.0284046001256895	0.974642321728934
miR-199b	0.0822544971628913	0.342076461054866	0.789100693892047	-0.599057973846437	-0.353512793088237	0.51689995959666	0.00604146556177817	0.590769827163046	0.0663525045687842	0.51689995959666	0.00604146556177817	0.480617930550627	-0.532407262387229	0.292823994312976	0.00169248709701575	0.356303069379818	0.398881019527352	-0.530461950039136	0.00180867942714046	-0.112129882868597	0.248871599457964	0.0838749539027455	0.877629126924566	0.0502228830509768	0.014326403072901	-0.326328031387614	0.825630446423863	0.224819988454942	-0.0347504899000835	-0.568153512400889	0.203589003812283	0.101186794882589	-0.474313101012135	0.342783834420325	-0.0371225341011801	0.0526900484016751	0.987204725331537
miR-126*	1.36769598574799	0.215918386075124	0.411630675771623	-0.340445434701485	-0.230113124014218	0.562022751875101	-0.951296513214543	1.12150331934987	0.00528859152412076	0.562022751875101	-0.951296513214543	0.0144596115958345	-0.196999082281621	0.108349495254891	0.297779483697445	0.380335152246536	0.126143555962354	-0.305014973016686	0.0847994869511855	-0.00271996828703671	-0.269191079471445	0.735976000504098	0.793713322990459	-0.0809580470426414	0.143585905012374	-0.349035766101755	0.731670768202525	0.262524520097482	-0.154903838516382	-0.0918117237397785	0.312142508193192	0.066027648450271	-0.309504602110646	0.463147051651661	0.0809645140043866	-0.114917374715904	0.974642321728934
miR-339	-0.638768115174073	-0.291009792278201	0.281642909341136	-0.0633771627058481	0.209239805683338	0.0892243031650592	0.298163975507301	-0.67566745869412	0.306919283790042	0.0892243031650592	0.298163975507301	0.769000968337583	-0.0551435888221313	0.0303289738521723	0.620271109092067	-0.00444156047885039	-0.117670933110275	0.104862639367343	0.611614308816352	0.0427332604145065	-0.00291894245131694	-0.277104556226531	0.877629126924566	-0.0531612081119689	0.0747443332429689	-0.126601708965743	0.825630446423863	-0.0135367408025954	0.0347189930826227	-0.128923720764549	0.87579778021842	-0.141551032845475	0.663520466463166	0.342783834420325	0.130266975187424	-0.184895061556344	0.852933536998839
miR-181b	-0.662633638899185	-0.287515086818063	0.276091165087015	0.125377193726627	1.11857133897865	0.148003315389812	-0.632557133304728	-0.68765455427065	0.0397352426440184	0.148003315389812	-0.632557133304728	0.316140703234983	0.341278894541564	-0.187703391997860	0.0778797933938523	0.078450492070246	-0.125628415945587	0.0692911871985908	0.62800138476947	-0.0235387820724428	0.217201252273674	-0.422278125580178	0.877629126924566	-0.152768382608673	0.0896039272204519	0.293421295135991	0.825630446423863	-0.176561247620125	0.0873480395120578	0.145911919586123	0.783482034517485	-0.0880195609423525	0.412591691917278	0.463147051651661	-0.11882722774484	0.168658000670095	0.852933536998839
miR-150	-0.456496281049549	0.302795210702061	0.355881772624862	0.718652572414333	0.840046809958349	-0.449894959744507	-0.96894122448116	-0.0382966319871723	0.00528859152412076	-0.449894959744507	-0.96894122448116	0.223691427251799	0.658805236994648	-0.362342880347056	0.000976003503619686	-0.231382464640541	-0.268980124275818	0.353153167133041	0.033721367532859	-0.0551850049370564	0.0605742622532224	0.206368666905116	0.958976873774297	0.110835371969457	-0.164519178545852	0.309548827518439	0.659161533818087	-0.282258941969025	0.0559127463519257	0.651890776738153	0.130747940842747	-0.081130428910171	0.380298885516426	0.463147051651661	-0.114786114577182	0.162922227141806	0.852933536998839
miR-128a	0.469257204265531	-0.278471761476616	0.102309275692132	0.441059494497678	-0.287856845018906	-0.299439607901932	-0.275548443263717	0.225643736839018	0.310296336064482	-0.299439607901932	-0.275548443263717	0.908045548611606	0.161620203088587	-0.0888911116987225	0.204232076933916	0.217987441127949	-0.322764012092397	0.169595579194424	0.233820979679320	-0.0253786698787148	0.00751743741027934	0.149144632764022	0.877629126924566	-0.202307276002500	0.0773770141165483	0.605307055900624	0.356096367190211	0.0640722816466414	-0.185164680660062	0.714384873866395	0.434940888997327	-0.0318368506298626	0.149235237327481	0.729311544216044	0.0683792179838807	-0.0970543739126047	0.974642321728934
miR-7	0.135686128236692	-0.299915183593471	0.402743158185241	0.336904100847086	0.638865493194029	-0.598400728274245	0.357398203642185	-0.470894331364919	0.0397352426440184	-0.598400728274245	0.357398203642185	0.364291134393941	0.310435588819592	-0.170739573850776	0.0298544581496178	-0.189096952664215	-0.373522882535638	0.422608129730667	0.0130433982841461	-0.0301337240124335	0.0105600547043845	0.172731347537864	0.946234298861274	0.0663428844541054	-0.143910452152982	0.423815451532629	0.71857216808611	-0.190258954826831	0.00434850908841442	0.60611200548647	0.154698658493326	-0.0870915999994288	0.408241874997322	0.460001528389283	-0.0333231198865714	0.0472973314519078	0.974642321728934
miR-10b	1.13513930592837	0.179626079297822	0.0329357055450633	-0.669555620298278	-0.550431977410751	0.662793997326537	0.171777943021219	0.329523060789529	0.0247934747207737	0.662793997326537	0.171777943021219	0.447323600738716	-0.329046600317003	0.180975630174352	0.0676262374768495	0.175546577939393	0.0523725278481988	-0.135681987323759	0.473805007571487	0.00703466528666779	-0.0642918163114928	0.124547074919529	0.958976873774297	-0.00117648283836184	0.0481681312278853	-0.247000274754588	0.841886518284143	0.0773346868686438	-0.0181114552582181	-0.164647190375434	0.868382946586965	0.104325215760496	-0.489024448877325	0.342783834420325	-0.0163243115156402	0.0231699905383280	0.987204725331537
miR-10a	1.08029728741885	0.235556387791542	0.0344414181421567	-0.717563535933874	-0.520629952252593	0.656291015122158	0.257361054694922	0.320591936186381	0.00528859152412076	0.656291015122158	0.257361054694922	0.379830496011594	-0.395424376293128	0.217483406961221	0.00686831651462099	0.159369264227298	0.0792657499673334	-0.150831302139367	0.339767234532657	0.0173823534710478	-0.0742442015702638	0.0821021810470521	0.958976873774297	-0.102664233494902	0.119105344316511	-0.111981890187174	0.744864371553796	0.0918006941541601	-0.025605992761371	-0.174912326901873	0.771279633265657	0.0696719667286686	-0.326587344040635	0.4609902078932	-0.00955835459120932	0.0135666968391358	0.974642321728934
miR-146b	0.642901776685311	0.25230300352871	0.279690921081015	0.379338858309397	0.196659733544452	-0.00416665537974247	-1.10916774787449	0.498714860148994	0.0247934747207737	-0.00416665537974247	-1.10916774787449	0.0144596115958345	0.217531589062462	-0.119642373984354	0.284457746143889	0.35860138560601	-0.224248265431302	0.0116003413472837	0.191088147705697	0.0566381571856472	-0.235619837576239	0.250731852298990	0.877629126924566	0.0241998275023140	-0.165303016850474	0.746841700953422	0.417792278105598	0.198332667294023	-0.209470645507673	0.392855425468087	0.20007186283823	0.0388012083979898	-0.181880664365577	0.733488686864755	0.0162777824475927	-0.0231039492804541	0.987204725331537
miR-128b	0.500853877895814	-0.270018067731313	0.0888004069132916	0.538729506791887	0.288959734222016	-0.381966778069801	-0.303044065467578	-0.267928753254177	0.0975864385361874	-0.381966778069801	-0.303044065467578	0.626368952684742	0.0609464221064996	-0.0335205321585751	0.307911277276851	0.159420592937927	-0.189812245241398	0.0837231917807428	0.472633780740676	-0.0222202958282907	0.0932063097903575	-0.100414853919017	0.978824786106693	-0.0675131673390168	-0.0393853102632787	0.544338715577295	0.695766449859403	0.0571357170476503	-0.170621095633286	0.664557611909184	0.353954305796675	-0.0475531891207224	0.222905574003386	0.463147051651661	0.162071789050421	-0.230037378007049	0.852933536998839
miR-93	-0.942275017631798	-0.213412296754290	0.0813505550298996	0.418162635106654	0.114826911442172	-0.417029955331646	0.58358440182513	-1.04359116756147	0.0324912056314414	-0.417029955331646	0.58358440182513	0.086999469100021	0.473631928516664	-0.260497560684165	0.00484662072636401	-0.623556150269388	-0.246088112927622	0.53431073961351	0.000518106477279323	0.0227478362179405	0.145010494239311	-0.538346892757765	0.877629126924566	0.126598241372096	-0.0076739860044693	-0.592702780337015	0.550665406227638	-0.439819703025429	0.242562869111015	0.238590674428842	0.0920955785267481	-0.0436351041571498	0.20453955073664	0.729311544216044	-0.0209184331728806	0.029690679342153	0.974642321728934
miR-26a	0.772378659103454	0.227199299612779	0.237829946320308	-0.544052722217194	-0.489239941115694	0.466730899858537	0.377307950371715	0.125718034971682	0.0885016319196026	0.466730899858537	0.377307950371715	0.835644393099082	-0.4017049213833	0.220937706760815	0.0231111170365790	-0.0147092919344931	0.213573221204086	-0.178648812365360	0.44320716566071	-0.104099869832283	0.214892081093258	0.120953582633197	0.877629126924566	0.163707075670559	-0.0465084488355531	-0.574366021966144	0.479568210401628	-0.0283033656579087	0.0723292610992083	-0.268245198824942	0.771279633265657	0.0773959034383759	-0.362793297367387	0.463147051651661	0.00254244062529871	-0.00360862540364938	0.974642321728934
miR-125b	0.91381022402192	0.245782923725497	0.0219185800111832	-0.211658850072973	0.271361922370707	0.151854413251780	-0.600541750943157	0.85946525817096	0.127432269822535	0.151854413251780	-0.600541750943157	0.152680704287671	-0.161273200770356	0.0887002604236951	0.476030875354912	0.35565172823625	0.122741317660408	-0.289390752953306	0.152072725379193	-0.0621173633616159	-0.0417515463131363	0.525453212579132	0.877629126924566	-0.0523581609034937	0.0106494310098373	0.205881291715818	0.841886518284143	0.301556255292936	-0.251507343067673	0.262401072871672	0.154698658493326	0.0108934409194648	-0.0510630043099901	0.896394051831796	-0.0243511250303810	0.0345628871398952	0.987204725331537
miR-106b	-0.849455399123678	-0.215133212744328	0.177969274280406	0.428654300057761	0.626333001882093	-0.471966915031115	0.380675913017096	-1.05611888367030	0.0247934747207737	-0.471966915031115	0.380675913017096	0.203718114820299	0.502932992040316	-0.276613145622174	0.00264231134406719	-0.683116145026484	-0.224398708385795	0.545945615016582	0.000518106477279323	0.0781391540446946	-0.094525525290767	-0.268859626189252	0.90736062339242	0.269509788148027	-0.115415921774798	-0.741615351422448	0.356096367190211	-0.350837961971358	0.124344247345636	0.536044037777303	0.178171360079147	-0.078722107979505	0.36900988115393	0.463147051651661	0.064573386162442	-0.0916525481015306	0.974642321728934
miR-345	-0.0770322668340863	-0.261524580916891	0.825289405313043	0.150187382185816	0.658809241411922	0.062602754258185	-0.392721587065687	-0.516931892052377	0.327901869223785	0.062602754258185	-0.392721587065687	0.626368952684742	0.259811774639551	-0.142896476051753	0.159954977694803	0.051997974259209	-0.183943030836366	0.133694963160314	0.219207631844031	-0.0254729250808895	0.0793791108697035	-0.0418581284466133	0.992921480964401	-0.27458501266933	0.202257973884908	0.311070700450881	0.330959169670661	0.00110554262063886	-0.0496288628667409	0.244496023685596	0.794277487678227	-0.0893659117404724	0.418902711283465	0.342783834420325	-0.138393832298962	0.196429955521107	0.852933536998839
miR-122a	1.81514551968437	-0.246276361312567	0.00509442897692359	-0.262120124512817	-0.253663333314701	0.112210457150726	0.0314951597923154	0.582604227231141	0.706308844697211	0.112210457150726	0.0314951597923154	0.732120745765541	-0.318371167088546	0.175104141898700	0.298454480009217	0.216280279158470	0.156791911900657	-0.247603348404916	0.424026449788068	0.00169040546592667	-0.0900017942720782	0.228735414952699	0.877629126924566	-0.180739951181653	0.138917443403265	0.174383178041125	0.71857216808611	0.27269487761293	-0.244072751393314	0.320470660843905	0.155708675459553	0.0115691951172830	-0.0542306021122651	0.938829553343113	0.0713587862261078	-0.101283438514476	0.852933536998839
miR-33	-0.748314896969194	-0.252086449942136	0.276091165087015	0.156234509253270	0.233825449063988	-0.0412492345879264	-0.0784590740946569	-0.390668201283576	0.858743348222096	-0.0412492345879264	-0.0784590740946569	0.974782063964006	0.153363827120962	-0.084350104916529	0.545409821621307	0.031679960118317	-0.208766487048532	0.165755419417532	0.503121443506726	0.0930355335670751	-0.206712787853247	-0.0690027895051757	0.877629126924566	0.0986199372397177	-0.126340205238462	0.170186391303338	0.825630446423863	-0.0476507237630753	-0.0109408179731113	0.211951478283705	0.794277487678227	-0.104873201723840	0.491593133080499	0.342783834420325	0.0409964048080511	-0.058188445534008	0.974642321728934
miR-183	-1.20859715886431	-0.170053711448784	0.144375732962689	0.0901438189147086	0.101705754176551	-0.0137956497585894	0.340199460469911	-0.80094837856141	0.457055121206242	-0.0137956497585894	0.340199460469911	0.711691604767557	0.253533256768574	-0.139443291222715	0.219096260352709	-0.100865537851375	-0.212622123660849	0.237088793884522	0.317909094415868	0.0218710603879988	0.0741324791724763	-0.343493680379929	0.958976873774297	0.0779239266234082	-0.146346889781499	0.37870153823583	0.6905524369782	-0.0585678967510511	-0.0398848430065122	0.39269827431103	0.49913759096842	-0.0461766658865966	0.216453121343422	0.530134389413417	-0.054100207804133	0.0767873917219952	0.974642321728934
miR-497	0.513252588240379	0.228624669950606	0.706873794567001	-0.288794244478848	-0.405067068341005	0.0813258279520212	0.347143315131928	0.383644332983153	0.540424851148146	0.0813258279520212	0.347143315131928	0.908045548611606	-0.286234756782382	0.15742911623031	0.146503027377531	-0.166421101394484	0.315266818819373	-0.189503841332539	0.198711729495947	-0.0282500460748791	0.063155890952922	0.0199179312914023	0.96297281192305	0.123564385307257	0.0525398351698255	-0.893656061177871	0.356096367190211	0.0426458789909982	0.0319782958417934	-0.300622879879261	0.798204103223811	0.0809009765806651	-0.379223327721868	0.463147051651661	0.0810995462670722	-0.115109033411328	0.852933536998839
miR-32	-0.223602686726795	-0.211434665267658	0.785397988367236	0.214714110252884	-0.186153800454956	-0.0277283434320130	-0.225044081680829	-0.0105558125272854	0.6795772091222	-0.0277283434320130	-0.225044081680829	0.409531825524052	0.294807396996008	-0.162144068347804	0.144024537264292	0.105423300981693	0.0125932629664615	-0.0650419733459888	0.594709086360076	0.0102345238486217	-0.161343689507387	0.362019679695553	0.877629126924566	0.0890771568257717	0.0844176244971176	-0.888578312738724	0.793842613958383	0.0813573927400395	-0.133588232218866	0.399461765052199	0.273131378636807	-0.00758738144562729	0.0355658505263787	0.898736315049929	0.085077618509501	-0.120755329497357	0.974642321728934
miR-181c	-0.0741447345727611	-0.245728947892651	0.640888259581932	0.107068234682338	0.208427358897698	0.16479166667022	-0.340595672864121	-0.360290415613684	0.701533298079371	0.16479166667022	-0.340595672864121	0.409531825524052	0.188855771529609	-0.103870674341285	0.297779483697445	-0.237672168886161	0.0930690796521299	0.0407460171679692	0.626021403369305	-0.0466326700189326	0.267074154001557	-0.401313277211267	0.877629126924566	0.00763008679273706	-0.085046479147381	0.408343581560064	0.841886518284143	-0.119709382904635	0.0136740594036847	0.326670666566872	0.694682532925162	-0.0058788337249292	0.0275570330856053	0.941724769916413	-0.100830815202352	0.143114705448499	0.92186054222081
miR-126	1.10916248827057	0.178993071792112	0.125179911850290	-0.214949049811694	-0.0155645868210652	0.117099963414521	-0.401677460337236	0.895934237151625	0.121399363706414	0.117099963414521	-0.401677460337236	0.284445251676344	-0.157607390543378	0.086684064798858	0.505367503799587	0.111896065583946	0.234175739334651	-0.261535806386078	0.304678486123169	-0.112766810371154	-0.0525359759273341	0.891874671613917	0.79970185306311	-0.085342006059402	0.0998669780288112	-0.0975916043542494	0.884599314379535	0.121193684344509	-0.100411482022927	0.102118251777756	0.868382946586965	0.0406754229656268	-0.190666045151376	0.715193340030136	-0.0436400704351821	0.0619407451338068	0.974642321728934
miR-25	-0.549363292389207	-0.233634441869737	0.506256927906489	0.489666913845348	0.430023654973976	-0.63259398595041	0.397956002213531	-0.679580521176846	0.0251884949855271	-0.63259398595041	0.397956002213531	0.142968947390016	0.440486615999263	-0.242267638799594	0.00825025854682112	-0.537647384909991	-0.316798159433894	0.551899618434672	0.00126852691189849	-0.00239006048934469	0.108438723579228	-0.273236192948976	0.877629126924566	0.0990324135799116	-0.0928664289125186	-0.00761331610883554	0.744864371553796	-0.292070409942649	0.0727069630219518	0.600297537700984	0.317378587262728	-0.0877037391833385	0.411111277421899	0.342783834420325	0.0209379367672826	-0.0297183618632399	0.974642321728934
miR-203	-0.0423997634717182	-0.275708441000689	0.798181940314722	-0.0420799126319191	0.00574012648568668	0.282623934959804	-0.216960229879492	-0.273689830966559	0.70057496451832	0.282623934959804	-0.216960229879492	0.260849297592971	-0.0819892295130164	0.0450940762321591	0.843337810163954	-0.00248269341754146	-0.00441454584576141	0.005121754541198	0.959011907453593	0.0284577079093350	-0.00286435077009988	-0.182079784008633	0.958976873774297	-0.00823604494817076	-0.0673420611518521	0.394726045788077	0.825630446423863	-0.00625033287688327	0.0055167605785454	-0.0069577043990117	0.983306065811952	0.0189231560245004	-0.0887022938648456	0.938829553343113	-0.0705884217171562	0.100190017921125	0.974642321728934
miR-96	-0.865847878429093	-0.164650937170594	0.143443601069652	0.160073049489944	-0.0651930123661014	-0.0973641752551118	0.267894831539369	-0.530965764172706	0.766661659777378	-0.0973641752551118	0.267894831539369	0.732120745765541	0.20993317190157	-0.115463244545864	0.297779483697445	-0.321351538614520	0.232523785255077	-0.0379173827277494	0.193722123118313	-0.046037367073422	0.176298141964110	-0.163212598081479	0.877629126924566	0.146359249237862	-0.126995818509909	-0.0650681990122881	0.825630446423863	-0.0274541569543592	-0.0261733526698143	0.221465481298457	0.798204103223811	-0.052091531743621	0.244179055048224	0.714032478030649	-0.100594619185453	0.14277945948903	0.852933536998839
miR-151	-0.252546652167960	-0.238291358734887	0.87891348906712	0.201068475618012	-0.0234822813237098	-0.244757808588508	-0.0311887515160998	0.142063614867145	0.818901510996585	-0.244757808588508	-0.0311887515160998	0.955860926326332	0.218182142664016	-0.120000178465209	0.227206623582647	-0.245489922993148	-0.186932274103657	0.288858866138136	0.339767234532657	-0.0457728537468609	0.0293839805084883	0.226795076956438	0.986595400773571	-0.126169837836362	0.118232960327451	0.0101261474626975	0.841886518284143	-0.194188109182206	-0.00270861642086346	0.654363842405598	0.417243276832422	-0.000616289734159399	0.00288885812887259	0.941724769916413	0.0101672887143889	-0.0144309904333262	0.976095494366053
miR-136	0.223843514529513	0.228906282122517	0.930390130371146	-0.173646123886232	-0.220547327074826	0.494543294299122	-0.556467983872575	0.245189509653367	0.0674737268091676	0.494543294299122	-0.556467983872575	0.0191297967075326	-0.270213292894231	0.148617311091827	0.0680910546527584	0.59333692720723	0.0369749936198143	-0.336509957108161	0.00335518723878134	-0.0188799826276212	-0.153102068274736	0.53413873291677	0.877629126924566	-0.131501814076229	0.214264890633684	-0.467381605445693	0.426239764788775	0.284808337945983	-0.181989744369563	-0.0299187933739298	0.0920955785267481	0.0836964429858577	-0.392327076496208	0.342783834420325	-0.0108971093820467	0.0154668649293566	0.974642321728934
miR-92	0.342222047362198	-0.234061387011611	0.121291028151594	0.564979948179739	-0.313762373555634	-0.441432242237389	0.00952804695656026	-0.155856015357642	0.147765694073305	-0.441432242237389	0.00952804695656026	0.667013352358866	0.277929969117437	-0.152861483014590	0.322087879853639	-0.0166651099447656	-0.385242331952254	0.344398499622357	0.141380190573168	0.16473337114339	-0.211595254896769	-0.533968461231216	0.877629126924566	-0.0295585754091339	0.00257373224928280	0.134280782736934	0.841886518284143	-0.111425801705448	0.137820732506101	-0.321398516902526	0.958347070694495	-0.0204677871706469	0.0959427523624079	0.909894239465665	0.135243397651009	-0.191958370859497	0.852933536998839
miR-505	0.0525135908908790	-0.233577759639357	0.62665496541926	0.614116672740416	0.178676128975166	-0.394475040037797	-0.644982595707868	0.167120258869212	0.0493672666914808	-0.394475040037797	-0.644982595707868	0.732120745765541	0.348333918127787	-0.191583654970283	0.0253433265113166	0.0941012816406676	-0.217853845987370	0.141666798224545	0.574156920939758	0.0307071244111118	-0.093920655764819	0.0457409192987727	0.978824786106693	-0.258475977981700	0.158858768892853	0.458371353221021	0.356096367190211	0.0423120427857532	-0.105709676245860	0.388918640036314	0.451365411813803	-0.0317016925360077	0.148601683762537	0.64353162427857	0.118652374426633	-0.168409821766834	0.887503426756396
miR-211	0.223330449076381	-0.217948022098603	0.383901697951888	0.327069468399482	0.433799772272927	-0.147805964593522	-0.676929680477289	0.151224372907014	0.173161693020689	-0.147805964593522	-0.676929680477289	0.379830496011594	0.0249151728650041	-0.0137033450757522	0.775705999427162	0.0335891541912651	-0.0357061253966791	0.0139032097349177	0.946422427907649	-0.0426431534940597	-0.0392476819518735	0.388948175165395	0.927971133116859	-0.226506987636682	0.0865872601168459	0.677951822569968	0.356096367190211	0.0962887350163628	-0.193245719954078	0.648475774216395	0.207628760010890	-0.0184286360436153	0.0863842314544469	0.88337747505392	0.0419101249035376	-0.0594853385727628	0.974642321728934
miR-196b	-0.629586370446355	-0.155419045188440	0.251838905754239	-0.175470615243169	-0.294844071346631	-0.117657269735420	0.853428280668391	-0.272374213226726	0.70057496451832	-0.117657269735420	0.853428280668391	0.409531825524052	-0.220486473554149	0.121267560454782	0.433019125393006	-0.112627016416495	-0.144472474988976	0.183707807127053	0.626021403369305	-0.00838564343275335	0.198029779923215	-0.472175123576884	0.927971133116859	-0.121847444626387	0.0686585129024392	0.248780030394131	0.825630446423863	-0.00445128930517754	-0.0209109357904798	0.119243933659485	0.798204103223811	0.00268716545857626	-0.0125960880870764	0.898736315049929	0.121933506007442	-0.173066911752498	0.852933536998839
miR-193b	0.385760466029150	-0.242176189160711	0.263249798491906	-0.119444366759661	-0.433732084391043	0.220164517252322	0.473862666270615	-0.58124357751843	0.240628039884799	0.220164517252322	0.473862666270615	0.732120745765541	-0.356244772022277	0.195934624612252	0.0165012073388716	0.173842118750551	0.088581051228071	-0.166374310686293	0.432820388350817	-0.0860909308550427	0.210436720334735	0.0127749514743231	0.877629126924566	0.139725951052365	-0.173603327078988	0.212787711902865	0.744864371553796	0.0402370858080672	-0.105717699096172	0.395806112314236	0.451365411813803	-0.0210143033948853	0.0985045471635247	0.938829553343113	0.171100983193868	-0.242853008404200	0.72714191641328
miR-148a	-0.254249874667758	0.227187211539226	0.323800307396619	0.443436110882011	0.539304568854843	-0.0540777720841435	-0.681497109850605	-0.474476674744798	0.0674737268091676	-0.0540777720841435	-0.681497109850605	0.203718114820299	0.547983895423049	-0.301391142482677	0.00144980794941190	-0.346031590776414	0.00671778159938493	0.171595570285877	0.339767234532657	-0.141546422624256	0.203981850039326	0.399691217390168	0.877629126924566	0.0900947809494558	0.000283242314822739	-0.451960926900098	0.71857216808611	-0.253828836892085	0.0355537666333721	0.659866328577018	0.143500892617321	-0.0533574341202926	0.250112972438871	0.644318564682944	-0.136214795197716	0.193337128667726	0.852933536998839
miR-181a	-1.13358647726984	-0.151458669504886	0.0473228830217429	0.0583510463117304	1.07066779099107	0.118310905942067	-0.335042792300761	-0.841039025727866	0.0570727391843459	0.118310905942067	-0.335042792300761	0.409531825524052	0.245846225368676	-0.135215423952772	0.227206623582647	-0.128222844527723	-0.07044366886469	0.127167734152665	0.706363627876912	-0.0415545406784138	0.295004868215301	-0.509649377384712	0.877629126924566	0.0363705549317683	0.0489457966395645	-0.438818207016554	0.825630446423863	-0.269749072205016	0.126717702158395	0.256583427484578	0.425712551813238	-0.0906768229803772	0.425047607720518	0.342783834420325	-0.0249511868494391	0.0354145877863004	0.974642321728934
miR-24	0.439217394399547	-0.210195964979731	0.139763192523156	-0.0492622235648058	0.185652486600352	0.188530846285808	-0.215687347807796	-0.17114056999697	0.81942219515807	0.188530846285808	-0.215687347807796	0.732120745765541	-0.0421491370569437	0.0231820253813186	0.411091662257654	-0.075216943090541	0.106532901237431	-0.0543020456477397	0.269668059061375	0.0234462311220945	-0.00176810420571754	-0.151593262932052	0.958976873774297	-0.0883606092299786	0.235914720561996	-0.796749236800592	0.356096367190211	0.0278998338518103	0.0383640297571755	-0.283889600496854	0.464531848025674	-0.0341026150656889	0.159856008120418	0.938829553343113	0.0812816125945309	-0.115367450134173	0.852933536998839
miR-9	0.305975036290214	-0.237603031995509	0.168618724536263	0.678969335631951	-0.281372118399908	-0.33685483014791	-0.365453029066979	-0.185791510715037	0.083782305151321	-0.33685483014791	-0.365453029066979	0.835644393099082	0.233597715989634	-0.128478743794299	0.204232076933916	-0.189759138682124	-0.156831246461791	0.234037055213932	0.418591052375564	-0.0117251853354022	-0.109665200684379	0.370608437394358	0.877629126924566	0.0196879771544254	-0.0485208265265357	0.156294453492186	0.879888216659477	-0.0828228271880465	-0.0774521198937373	0.66057592918924	0.170009479592489	-0.0760179752903043	0.356334259173302	0.531052469670991	0.181132062027475	-0.257090668684159	0.72714191641328
miR-99a	1.24765701793841	0.133722347579241	0.0531834339000765	-0.424499774014161	-0.508232557014448	0.690166617890817	-0.717155284259685	0.905842909878952	0.00528859152412076	0.690166617890817	-0.717155284259685	0.0168346202637494	-0.307927711182849	0.169360241150567	0.101158923993049	0.51261488554473	0.274766481329177	-0.502419437848374	0.00180867942714046	-0.0810537637486791	0.0840491469094642	0.316227366565956	0.877629126924566	-0.0418275146470459	0.0220225551084594	0.0935191589158171	0.872488993845541	0.315360061054959	-0.121001813238997	-0.435679135286378	0.203589003812283	0.0702995076557137	-0.329528942136158	0.463147051651661	-0.105650222003623	0.149955153811594	0.852933536998839
miR-342	-0.798631273217757	0.219985601413204	0.0329357055450633	-0.629295649510647	-0.737760674469576	0.899174331404718	0.0744252811729023	-0.0666514561847786	0.00528859152412076	0.899174331404718	0.0744252811729023	0.162785888226728	-0.575817109562448	0.316699410259346	0.000976003503619686	0.385590325805192	0.214156103359995	-0.384438821290864	0.0250796050358964	-0.0788225245249831	0.0236496284657810	0.462417820924471	0.877629126924566	0.0498835817972704	-0.102656857653907	0.28953059369666	0.852485080721503	0.34808575331711	-0.232859043587744	0.015612231992259	0.154698658493326	0.125415141115475	-0.587883473978788	0.342783834420325	0.131874645492132	-0.187176916182382	0.852933536998839
miR-17-5p	0.148682063526608	-0.227887086429744	0.307701104494076	0.72051252840372	-0.505187400192865	-0.518876299162717	0.202311850073998	-0.506654269453405	0.0305668311995868	-0.518876299162717	0.202311850073998	0.350165340475695	0.288498603388305	-0.158674231863568	0.396465221121361	-0.431496193623128	-0.291035358820487	0.475003232624593	0.0274734200247361	0.0335098411138475	-0.035569816602167	-0.128546096486539	0.96297281192305	0.0580829150918036	0.00881005515996509	-0.336667365048834	0.841886518284143	-0.407204682617111	0.235790492347392	0.164822990899507	0.130747940842747	-0.0832896398810461	0.390420186942404	0.463147051651661	0.104731300835787	-0.148650878605633	0.974642321728934
miR-15b	-1.25213852420133	-0.127034133490171	0.0358033880292592	0.147205809805981	0.00653151293599852	-0.455407914413343	1.01971559603269	-0.789045361611621	0.0321325896487564	-0.455407914413343	1.01971559603269	0.04165578928333	0.242941347972690	-0.133617741384980	0.227554292725429	-0.604908686315824	-0.0471952560373888	0.351354164912505	0.0122499838616020	0.0156041162003921	0.0875022198072754	-0.337366694155349	0.877629126924566	0.296226109877012	-0.174207040815937	-0.566543585101392	0.356096367190211	-0.361416174446259	0.212048662493217	0.132430063206571	0.149748687358372	-0.0335028886620706	0.157044790603455	0.746658084898177	0.0506180049304395	-0.0718449102238497	0.974642321728934
let-7g	0.201160620090249	0.217981157015611	0.97320832794846	-0.221310408047499	-0.511710300390258	0.456500693811448	0.118294275078451	-0.302106808694422	0.574661065821165	0.456500693811448	0.118294275078451	0.943559649530709	-0.24110132844038	0.132605730642210	0.219096260352709	0.151553196360193	0.126190270238910	-0.187731618341711	0.664876241487312	-0.0841152898326153	0.146516776073941	0.170057196020264	0.89882647316902	0.164176149738504	-0.0798115546997326	-0.401870086518928	0.744864371553796	-0.0435386718012052	0.0978453731417235	-0.345549248764637	0.57650452297974	0.0262191315732614	-0.122902179249661	0.881920778673353	0.0766697416309006	-0.108821568766439	0.852933536998839
miR-182	-0.652606407435782	-0.167631532628835	0.310730689824683	0.103663724155765	-0.0521955783282618	0.055580290110861	0.395559257653999	-0.965229894233307	0.320195278223302	0.055580290110861	0.395559257653999	0.379830496011594	0.155565733087457	-0.0855611531981013	0.433019125393006	-0.260735265058129	-0.131425695248097	0.248286639476868	0.178905843333966	-0.0255021806994871	0.111010651010219	-0.126013864697336	0.96297281192305	0.0827600676451765	-0.0911490826261533	0.0647323455614213	0.804995597418179	-0.129044607099959	0.0166508929685168	0.342592738587281	0.464531848025674	-0.0304857336774025	0.142901876612824	0.776439395846763	-0.0265513671621686	0.0376858114559813	0.974642321728934
miR-382	0.812197034871758	0.177000137470974	0.095260469740436	-0.209066461732983	-0.762754701575849	0.480201234726657	-0.431304269164061	0.639592799530612	0.0397352426440184	0.480201234726657	-0.431304269164061	0.0743098300272886	-0.175816057635934	0.0966988316997636	0.226623779838629	0.40535731783249	0.139073575663777	-0.329119177672262	0.0617381901964684	-0.037007006227115	-0.204762407531794	0.792746461598883	0.877629126924566	-0.170510108486429	0.158402324385283	0.0209383394094114	0.479511201236463	0.364733552188878	-0.224152274268064	-0.0828593508829766	0.130747940842747	0.104106113216918	-0.487997405704304	0.342783834420325	0.0156822663584349	-0.0222587006377789	0.974642321728934
miR-195	-0.295689964485021	0.218320945737129	0.374656425466501	-0.298852018510749	-0.360157624809512	-0.0385174542890961	0.696146894440626	0.149143364098391	0.320195278223302	-0.0385174542890961	0.696146894440626	0.409531825524052	-0.134637621573675	0.074050691865521	0.556149365918149	-0.41721026829075	0.231785156111031	0.0118848732830754	0.178905843333966	-0.123318053281466	0.309937839068907	-0.00438054897397828	0.877629126924566	0.182702793650641	-0.0353540375073387	-0.72790527133968	0.426239764788775	-0.207694737786214	0.142119905982400	-0.0252068952174938	0.372898373032327	0.0461205924177642	-0.216190276958269	0.667432233319333	0.0465019691534536	-0.0660027949274823	0.974642321728934
miR-30c	0.737412341227573	0.129782660415205	0.214195437746687	-0.199261610128963	-0.75191904309716	0.0223272852908595	0.870125410770652	-0.203042833124923	0.171165488090903	0.0223272852908595	0.870125410770652	0.409531825524052	-0.249883299707178	0.137435814838948	0.159954977694803	-0.0294819437230853	0.161509328916013	-0.125684059196994	0.647860646848633	0.05061294123909	-0.146382457259098	0.0529336110969959	0.927971133116859	0.386906830307929	-0.250614185419559	-0.61880967808696	0.305815136776953	-0.0111246630280744	0.0365104080401879	-0.145840652208294	0.892106124627211	0.0207441618135016	-0.0972382585007889	0.938829553343113	0.214554299127438	-0.304528682632493	0.574611586822549
miR-106a	0.365620706523257	-0.220420625611289	0.136798545302370	0.750108271199909	-0.337659489728132	-0.595932731140488	0.090744919953804	-0.365191367172465	0.0356742248999129	-0.595932731140488	0.090744919953804	0.409531825524052	0.348378041349809	-0.191607922742395	0.162801056336661	-0.512645238622203	-0.310013862481605	0.533163489662016	0.00399098653508016	0.0333558943658888	-0.065524140164169	-0.0476415886681413	0.992921480964401	0.065897341838315	0.00178151160673292	-0.338839645126923	0.841886518284143	-0.483626457402277	0.263388438964293	0.279025114606051	0.0798510152162285	-0.076795375724969	0.359978323710792	0.463147051651661	0.0383593725469435	-0.0544455610343713	0.974642321728934
miR-181d	0.175925612722189	-0.182733595094836	0.357902542123164	0.0512394268247772	0.161585970867426	0.30155981783939	-0.335297376122095	-0.522246927670925	0.262631003863295	0.30155981783939	-0.335297376122095	0.223691427251799	-0.0150546645391942	0.008280065496557	0.843337810163954	0.117959271173018	-0.0294341881046879	-0.0348313596897683	0.856510607588189	0.0419105697907715	-0.225523116007490	0.321991177414832	0.927971133116859	0.0496492166207459	-0.0527408463029835	0.0286433599869333	0.966875365725204	0.0653735069584817	-0.0449311124852484	0.00892298946325328	0.348902389145771	-0.0289126874207661	0.135528222284842	0.938829553343113	0.0242959760708672	-0.03448461119736	0.961997573330378
miR-193a	-2.16147730255657	-0.0483297744861204	0.0219185800111832	-0.487839359765757	0.426276133471476	0.507166339423541	-0.295742990623012	0.121373485524788	0.155233680731939	0.507166339423541	-0.295742990623012	0.223691427251799	-0.173676412360148	0.0955220267980812	0.575199052281189	0.360557884016656	-0.187646402924766	-0.0213123072023361	0.339767234532657	0.0343412149753015	-0.144471868824099	0.156316883695585	0.958976873774297	-0.129696531567045	0.0723665908595655	0.268558055822505	0.744864371553796	0.0119026585606292	0.0573479552433667	-0.326018549466912	0.798204103223811	-0.081424298979101	0.381676401464535	0.4609902078932	-0.0606899878491485	0.086140627914921	0.887503426756396
miR-100	1.26511137189235	0.112982653512393	0.0422804047359433	-0.340769015700640	-0.445601385451955	0.606931755748012	-0.76543334634578	0.910872493226978	0.00528859152412076	0.606931755748012	-0.76543334634578	0.0168346202637494	-0.311400288331713	0.171270158582442	0.0843730254047569	0.48650169208236	0.247347249036153	-0.46512411048401	0.00318375204777185	-0.0632744691261457	0.0254117370267641	0.354065162102935	0.877629126924566	-0.0732696095135372	0.0994093755487619	-0.155551174063314	0.825630446423863	0.30649200586412	-0.140646750647110	-0.308189866116047	0.207628760010890	0.0632602298108651	-0.296532327238429	0.463147051651661	-0.0706262566419005	0.100243719104633	0.961997573330378
miR-135a	0.721015402124302	-0.190443299295552	0.095260469740436	0.284402978856719	0.137894661310871	-0.204046794115357	-0.381179541388561	0.208566135994261	0.554066676246235	-0.204046794115357	-0.381179541388561	0.667013352358866	0.0393121739206542	-0.0216216956563598	0.843315800322852	-0.150328908853355	0.128099372800552	-0.0345846281577352	0.937445835355003	-0.127879876059831	0.247453085707050	0.192657611846739	0.877629126924566	-0.0239691796275815	-0.0237053325029457	0.244298893778373	0.751710213940051	0.00647559100211834	-0.042009148642029	0.188676292903155	0.794660840905058	0.0721328015069714	-0.338122507063928	0.645185946894637	0.000306926939317337	-0.000435638236450481	0.974642321728934
miR-210	-0.811434044033968	-0.165571908982875	0.214195437746687	0.290020359671719	0.0475661401196178	-0.450953648583863	0.494396535461489	-0.427236757623509	0.149432224486776	-0.450953648583863	0.494396535461489	0.162785888226728	0.305211925901229	-0.167866559245676	0.098529520554559	-0.262613437266296	-0.108830404438875	0.229551346057632	0.224444870934646	0.0852884518887035	0.0691853348849495	-0.753083905617889	0.793713322990459	-0.169300315963452	0.197242523327264	-0.189021667650876	0.659161533818087	-0.189929935317019	0.148549547576596	-0.115978951336819	0.523482310287493	-0.0345704494288154	0.162048981697573	0.699479003794872	0.0171934772851715	-0.0244036451789532	0.974642321728934
miR-185	0.175888643645092	-0.210307199982941	0.557904973932121	0.597315073710367	-0.50756273278638	-0.264146253736209	-0.0879131596112845	-0.377635878814880	0.0849127397715543	-0.264146253736209	-0.0879131596112845	0.667013352358866	0.292981615320996	-0.161139888426548	0.101158923993049	-0.0560981332404873	-0.156884308510642	0.165539209081323	0.419284409030073	0.00444713275208941	-0.197119888266362	0.49600548369637	0.877629126924566	0.00440489785325691	0.0104581952753099	-0.0769300144616598	0.966875365725204	0.0539127830447365	-0.177316150062493	0.708668566264836	0.155708675459553	-0.0507064473363431	0.237686471889109	0.666493656182655	0.142148828737069	-0.201759627884873	0.852933536998839
miR-335	1.34096467971081	-0.188071619993989	0.0112443853470599	-0.0355748718293334	-0.973529909362874	0.262706189677929	0.108853007657818	0.0860962636657321	0.752464350097957	0.262706189677929	0.108853007657818	0.626368952684742	-0.0933682684051968	0.0513525476228585	0.945585328075643	0.192848590888094	-0.150882763844813	0.0326421064861991	0.600122783630784	-0.0902456450037953	0.0712326482199931	0.411683904771989	0.877629126924566	-0.0931551477220775	0.0971866381018295	-0.0444541114242185	0.825630446423863	0.00593227103750515	-0.102783363988364	0.494340325518053	0.437860722694473	0.136976637182428	-0.642077986792632	0.342783834420325	0.174305114738403	-0.247400808015798	0.852933536998839
miR-423	0.515809307372974	-0.202615403454578	0.121291028151594	0.0105231203017748	-0.568015218403175	-0.0234964845868878	0.308552396805387	0.0411969774570526	0.595582065560706	-0.0234964845868878	0.308552396805387	0.650000338471769	0.0855125028923143	-0.0470318765907729	0.509178507633427	-0.184333475425455	-0.00521863928448813	0.0990795703636333	0.669906620963474	0.0256037317873194	0.0414659053957392	-0.281267292970768	0.958976873774297	-0.084517757023698	0.116442300671269	-0.188733293405672	0.825630446423863	-0.139973576551613	0.153969569703488	-0.307935045897116	0.681351929665236	-0.0114833645645528	0.0538282713963411	0.931995260790393	-0.0568567132751073	0.0806998511001523	0.974600138804133
miR-19a	-0.162973343938730	-0.201953867174091	0.782116349298131	0.723930294694798	-0.183891115376856	-0.476612105985517	-0.109721648488763	-0.421125452008479	0.112694520141999	-0.476612105985517	-0.109721648488763	0.543799273271822	0.310609881174767	-0.170835434646122	0.296563892599323	-0.552171612127145	-0.140535546691254	0.405683098206296	0.0136207955738392	0.026093635291728	-0.0138058789734031	-0.137141891349111	0.96297281192305	0.121749604017684	-0.107614423054437	-0.0437722990526285	0.825630446423863	-0.493383171303032	0.327737271710626	-0.0105218932531244	0.0216741473199372	-0.082024245354435	0.384488650098914	0.484427422697785	0.106709525224856	-0.151458680964312	0.974642321728934
miR-509	1.05273454374764	-0.188501503550585	0.0480670653443907	0.459232076140617	-0.702420339001829	-0.0686692108054776	-0.411061825958695	0.148997178744949	0.310296336064482	-0.0686692108054776	-0.411061825958695	0.596119949453925	0.00566199833715986	-0.00311409908543776	0.894781938109597	0.12006560267019	-0.149391359182843	0.068666516892638	0.767981197575341	-0.0088244480357956	-0.11535968843103	0.366455489388052	0.877629126924566	-0.0842954875107912	-0.00989162871332513	0.473408488298911	0.659161533818087	0.0742207206506642	-0.110726495045911	0.308704097082363	0.388993336641774	0.0598613711604468	-0.280600177314594	0.761473244230738	0.101689752925208	-0.144333842861586	0.852933536998839
miR-138	-0.182171852280394	-0.173577653731472	0.981403811377714	0.415780709667678	-0.39272889817501	-0.476689965138608	0.00434790039897018	0.403728584946768	0.262631003863295	-0.476689965138608	0.00434790039897018	0.409531825524052	0.210290319384822	-0.115659675661652	0.341388185188517	-0.0306906637284512	-0.067871281701336	0.0749086372413963	0.989060279799224	-0.0232236086759241	-0.0691580503381808	0.339245525407977	0.877629126924566	-0.135978457063504	0.15938771514673	-0.15689321920281	0.659161533818087	-0.044170437923444	-0.0248413916792306	0.269969403543519	0.83140960996273	0.0474466977383643	-0.222406395648582	0.463147051651661	0.0322881365335800	-0.0458283228218553	0.974642321728934
miR-18a	-0.0745467763207521	-0.194836141388863	0.710005009981796	0.876463759605814	-0.210716053511867	-0.687848759535766	-0.281257629087259	-0.0201316385519762	0.00528859152412076	-0.687848759535766	-0.281257629087259	0.364291134393941	0.454540034300282	-0.249997018865155	0.0142699576591223	-0.487162639147034	-0.304246197939815	0.515067269561395	0.00126852691189849	0.0271989347403334	-0.19077944337299	0.32741895072575	0.877629126924566	-0.0170653388797052	-0.0678895732931302	0.44174695418746	0.825630446423863	-0.393091741632135	0.143738383558539	0.57851082959335	0.0920955785267481	-0.0665742343946026	0.3120667237247	0.480255991207427	0.0470448698905172	-0.0667733637155729	0.974642321728934
miR-9*	0.117857847670739	-0.131172829587997	0.449335757291112	0.302363868160184	0.183926601152693	-0.159068905876746	-0.556402436365818	0.272700103186190	0.427733991932369	-0.159068905876746	-0.556402436365818	0.566324808475502	0.263000193228780	-0.144650106275829	0.214854212528217	-0.220089402014139	0.0601910614756405	0.0603921012848974	0.98892616658785	-0.0305855233604303	-0.0627060643477695	0.371119660663588	0.877629126924566	-0.109268625729570	0.0275164222465529	0.401881911853452	0.793842613958383	0.106866830567184	-0.139349151673662	0.344085217496603	0.651408837962906	0.0434728312213479	-0.203778896350069	0.898736315049929	-0.0105842517146870	0.0150228088853627	0.974642321728934
miR-29a	-0.650712964784937	0.253225068776302	0.279690921081015	-0.0294269142740682	-0.567758218601247	0.213514994257239	0.202385180310314	-0.285761635876684	0.636031670616011	0.213514994257239	0.202385180310314	0.955860926326332	-0.199242331133686	0.109583282123527	0.171717471533519	-0.0961222913154473	0.145943510231195	-0.0779393210654278	0.471369307706352	-0.149867524866039	0.37701186859132	-0.00624815046992346	0.877629126924566	0.122272668657147	-0.00460214553998283	-0.587202079200824	0.479568210401628	-0.159988605730124	0.115171101270765	-0.047893107444416	0.770295699499497	0.0908874983653088	-0.426035148587386	0.4609902078932	0.174480551746969	-0.247649815382795	0.72714191641328
miR-206	1.33999426311969	-0.181274932164459	0.0540056014361643	0.141954343470314	-0.236027647703792	0.143224622003328	-0.283448059185402	-0.114744675731228	0.864082224146404	0.143224622003328	-0.283448059185402	0.955860926326332	0.040520852759057	-0.0222864690174811	0.894781938109597	0.108993692748028	-0.144653634043638	0.0702140949364909	0.856510607588189	-0.00722381891372578	-0.0660595323580476	0.224317545712967	0.877629126924566	-0.198502844853031	0.111524350045325	0.407011386527197	0.565678256880751	-0.0564798297717886	-0.00269722145825721	0.199869545538190	0.711301564381605	-0.0216220246028488	0.101353240325853	1	-0.0311957718262055	0.0442778696888075	0.974642321728934
miR-196a	-0.77290545355913	-0.0917229509705256	0.078602715995542	-0.00057734171378848	0.0462295851242153	-0.307477968276169	0.608132933806386	-0.180489556385899	0.759305510121271	-0.307477968276169	0.608132933806386	0.409531825524052	-0.047874728759514	0.0263311008177328	0.829826639659974	-0.0286816071652687	-0.335652934733868	0.307329023698895	0.191088147705697	-0.0445926261272951	0.266732469787964	-0.41400241191927	0.877629126924566	0.0619966148428543	-0.172905682598860	0.597771759429742	0.356096367190211	-0.149137089554952	-0.00299992057066112	0.507151998384647	0.314026334624193	-0.0521672217118552	0.244533851774321	0.611788065220373	0.0698141503583453	-0.0990910521215222	0.987204725331537
miR-320	-0.0317928555243921	-0.201456044999468	0.656248990490743	0.0418698088802855	-0.183995329964359	0.192840336626667	-0.315973560652037	0.0335361173675930	0.685450814461957	0.192840336626667	-0.315973560652037	0.364291134393941	-0.217331877328132	0.119532532530473	0.297779483697445	0.547109733353972	-0.0930653236484402	-0.199435222129038	0.0730019612283103	0.0759792045552158	-0.20251653452094	0.0335160616877336	0.927971133116859	-0.09239350909993	0.0155176858073463	0.380499695011081	0.71857216808611	0.246826416678415	-0.166986003479237	0.020402842357417	0.391905877589772	0.0358130188866021	-0.167873526030947	0.714032478030649	0.298429688613619	-0.423577622548362	0.130289671053434
miR-125a	0.202278479725643	0.174958519436129	0.938817723876648	-0.561572950206698	-0.0784886888576978	0.141576904584791	0.611268766643582	0.292089696505258	0.126170226363285	0.141576904584791	0.611268766643582	0.409531825524052	-0.432977129281956	0.238137421105076	0.0231111170365790	0.167307331654586	0.145728386965119	-0.212843892048866	0.564638231563154	0.0136010017468349	0.137446272403391	-0.45719673805461	0.877629126924566	0.139580879648688	0.00337579356618730	-0.715627314465921	0.659161533818087	0.0569183835228133	0.136435765923419	-0.870009495242378	0.130747940842747	0.0277981231657629	-0.130303702339512	0.729311544216044	0.161988408466169	-0.229919031371337	0.852933536998839
miR-331	-0.169659591413039	-0.178878114260975	0.907574349138376	-0.219384267114252	-0.456416361918527	0.697898213636776	-0.347177402706891	-0.258607749461491	0.0811651236231525	0.697898213636776	-0.347177402706891	0.223691427251799	-0.272670309310487	0.149968670120768	0.086554149005082	0.486145297210798	0.0170076191573011	-0.264132435783697	0.124108728552829	-0.056689468974684	0.130850912759470	0.0289940258059722	0.978824786106693	-0.326072320566932	0.274683107623637	0.188275287810565	0.356096367190211	0.238340412640008	-0.142928385999415	-0.0718814317149517	0.371115196812565	0.0270325043614046	-0.126714864194085	0.734972059785108	0.0693177734094365	-0.0983865170972646	0.852933536998839
miR-20a	0.480023651420891	-0.184637454951429	0.185319496875131	0.645976453982485	-0.205081997456302	-0.71703609740475	0.060392107545981	0.150299869453198	0.0251884949855271	-0.71703609740475	0.060392107545981	0.223691427251799	0.206989461727464	-0.113844203950106	0.219096260352709	-0.315354093541398	-0.138179811780995	0.2821844992662	0.146732939934065	0.180008630897218	-0.368345346116174	-0.217803283004991	0.793713322990459	0.156126248437299	-0.143341048270549	-0.0280907387661091	0.841886518284143	-0.078436704801545	0.0638824010420154	-0.0605708793649795	0.988777210225103	-0.0668385182339742	0.313305554221754	0.463147051651661	0.0698995219630766	-0.099212224721786	0.852933536998839
miR-30b	0.557428780606529	0.118647012618003	0.288835810155	-0.241318265806294	-0.339584002233238	-0.136471299253816	0.979594706462164	-0.20171176754756	0.0975864385361874	-0.136471299253816	0.979594706462164	0.119823178907511	-0.202511121694035	0.111381116931719	0.127598942324103	-0.239840227763332	0.134627002840338	0.00562785791526034	0.648123434085982	0.0595472007186897	-0.127131582018586	-0.0579637860750349	0.958976873774297	0.379156641140648	-0.226926075417769	-0.70442130975995	0.305815136776953	-0.0918710282460991	0.0737950272921957	-0.065800743248851	0.783482034517485	0.0108440580577006	-0.0508315221454713	0.938829553343113	0.286498963814498	-0.406643690575417	0.130289671053434
miR-200b	-0.177488266586869	-0.0306698072925250	0.949521018766645	-0.205568633093384	0.365837188539162	0.35161242439648	0.348709823434101	-1.15877709834263	0.0674737268091676	0.35161242439648	0.348709823434101	0.974782063964006	-0.0550468260670454	0.0302757543368748	0.856549074902268	-0.278832170933288	-0.00290576890838355	0.145524091321815	0.44320716566071	0.0928388295017205	-0.0174721315885058	-0.572333179108789	0.877629126924566	0.0174654694716897	-0.0693500345826845	0.276760334200646	0.852485080721503	-0.0146323849498224	-0.00134720827904826	0.055022911729654	0.949671512813073	-0.0646460491364005	0.303028355326877	0.540899547765388	0.0347341497439956	-0.0493000835076067	0.852933536998839
miR-135b	0.374370437522365	-0.171239297308115	0.640888259581932	0.847101068860656	-0.491316505896725	-0.437021142317908	-0.608870374942514	0.156352656160728	0.0090969509807899	-0.437021142317908	-0.608870374942514	0.396657881480031	0.25579014690806	-0.140684580799433	0.289583100081273	0.0429354505169289	-0.0755777467064543	0.0438701122482274	0.829776900933174	-0.151696247049694	0.247838004341101	0.350406968755026	0.877629126924566	0.0407020983716375	-0.105048207587938	0.347992597978485	0.644206240420556	-0.0243093803848823	-0.0837532760687597	0.498987335613910	0.409521875066584	0.0389672359246058	-0.182658918396589	0.938829553343113	0.045471880637432	-0.0645407338079679	0.878429784576384
miR-200c	0.0606427132382038	-0.0253882342575585	0.991945405165755	-0.159068671773391	0.699318469766109	0.0834297609273723	0.151491238909706	-0.594393527425706	0.373970980189147	0.0834297609273723	0.151491238909706	0.955860926326332	-0.0608350336067274	0.0334592684837001	0.843315800322852	-0.151912275379443	0.000366850934654846	0.0775839122002715	0.937445835355003	0.0716769332658448	-0.0730947446208402	-0.282926902783391	0.958976873774297	-0.140370354160100	0.00485473851328323	0.676364393605763	0.500623492961118	0.035151705284246	-0.0326510998269602	0.0472548716967892	0.921954220912254	-0.0133646894132041	0.062646981624394	0.898736315049929	-0.074740965162861	0.106083950553738	0.946749195160889
miR-374	1.36361618191245	-0.149634873433408	0.0112443853470599	-0.126221013236105	0.450307675387756	0.119448048867355	-0.474676950120117	0.374728275484938	0.381313869091441	0.119448048867355	-0.474676950120117	0.260849297592971	-0.0622174664970671	0.0342196065733867	0.894781938109597	-0.0791377199163525	0.161994894619325	-0.100642872275129	0.775126547195492	-0.0255119960815319	-0.218925910359533	0.753882401502299	0.793713322990459	-0.139695357151566	0.119516685934677	0.0710141846007737	0.841886518284143	0.150381944872571	-0.145960332979126	0.233541246816143	0.3683622032009	-0.0411797834540681	0.193030234940945	0.531052469670991	-0.0420248870001364	0.0596482267098707	0.974642321728934
miR-23a	-0.0510002883715172	-0.194096018635325	0.718679564200478	0.179471302405636	0.147452478325836	0.0274343757092441	-0.631865873661289	0.27774566619893	0.490302048658891	0.0274343757092441	-0.631865873661289	0.364291134393941	0.141212378152489	-0.0776668079838688	0.433019125393006	0.0677837162452896	0.044729242196765	-0.0737556040922	0.928075174012131	0.0127334034165462	-0.0442129609419194	0.0330118730681438	0.992921480964401	-0.120352756547666	0.193074825087803	-0.411879048972637	0.479568210401628	0.0502633659250568	-0.0705522114581843	0.186891949738234	0.794277487678227	-0.0394473341110417	0.184909378645508	0.816754249108822	0.0194231934967406	-0.0275684036727931	0.974642321728934
miR-152	0.247825644506203	0.176904571044160	0.8890743839632	-0.471383269601712	-0.574758820050119	0.616657853342589	-0.231676442811538	0.541857766507165	0.0321325896487564	0.616657853342589	-0.231676442811538	0.238733276751516	-0.377651719465401	0.207708445705970	0.0225175312274418	-0.000150020658110345	0.385786868004903	-0.336250079461654	0.0456982062922641	-0.0916068189337774	0.0208203703586676	0.555191138602069	0.877629126924566	-0.160417394147346	0.219380488005262	-0.349660591290894	0.479511201236463	0.222089921699297	-0.129827132949325	-0.083761076861054	0.312142508193192	0.135128947143984	-0.633416939737423	0.342783834420325	-0.0264233955287597	0.0375041742988846	0.987204725331537
miR-19b	0.0825326896628769	-0.174254053788253	0.469334273213392	0.53697930202988	-0.0176031684367503	-0.446333693101328	-0.290962208189223	0.135002046654766	0.112694520141999	-0.446333693101328	-0.290962208189223	0.667013352358866	0.197189001610224	-0.108453950885623	0.460254308269058	-0.385064864041998	-0.105034550439958	0.289037743482014	0.191088147705697	0.00964818849075598	0.0289247967418666	-0.141454047916684	0.992921480964401	0.20506314560637	-0.178006415059416	-0.0907820489699167	0.426239764788775	-0.341562846492064	0.188640212217293	0.183956332337347	0.203589003812283	-0.0724501479345131	0.33961006844303	0.530134389413417	0.0530360298022812	-0.0752769455258185	0.974642321728934
miR-30e-3p	1.40786164758333	-0.133315929987864	0.00368961601433740	-0.0430797764269686	-0.296512873202479	0.238914872737483	-0.257396912846212	0.150781652232927	0.81942219515807	0.238914872737483	-0.257396912846212	0.596119949453925	-0.000126058078989493	6.93319434439095e-05	0.869672359644528	-0.0573248152659684	0.133088664087513	-0.0866286736834891	0.879111652825103	0.0461684994166541	-0.0217572862691969	-0.249770566059837	0.958976873774297	0.0621437039176602	-0.088717479053474	0.155048245442437	0.841886518284143	0.154850610173754	-0.0805123438604258	-0.108445294271261	0.771279633265657	0.083133997046731	-0.389690611156552	0.463147051651661	0.0701324560526223	-0.099542840848883	0.852933536998839
miR-146a	-0.319901446981777	0.146249757704173	0.310730689824683	0.546541790303095	0.209876789783764	-0.0824988737606441	-0.811764103081434	-0.208448759937629	0.0885016319196026	-0.0824988737606441	-0.811764103081434	0.238733276751516	0.306704637939703	-0.168687550866837	0.086554149005082	0.0526845244288407	-0.255908890735777	0.196082353754861	0.304678486123169	0.00832361849049268	0.00599723489407906	-0.0714834163208295	0.958976873774297	-0.0246670722505856	-0.166100187230507	0.995361344213093	0.356096367190211	0.00867115119092039	-0.122733189434175	0.585051148240838	0.312142508193192	-0.00683653540580797	0.0320462597147247	0.938829553343113	0.0547966157845452	-0.0777758417587093	0.974642321728934
miR-422b	0.70947932404233	-0.154604985450737	0.139763192523156	0.380641956072092	-0.526436465980869	0.115666263518650	-0.697694892490993	0.181028518731677	0.208101869200043	0.115666263518650	-0.697694892490993	0.396657881480031	0.184794870888862	-0.101637178988874	0.351672924761862	-0.116330778710408	0.108208227048989	-0.0346785678322426	0.638351256531486	-0.067527597141822	0.0797941662471228	0.237399537619820	0.958976873774297	-0.0880493514418416	-0.0331733926024324	0.614407068371978	0.356096367190211	0.0619807436530798	-0.101326758111098	0.302097336500328	0.711301564381605	0.025366098706318	-0.118903587685865	0.788177640971179	0.146724055649864	-0.208253498341742	0.852933536998839
miR-1	2.32217400314607	-0.163858834041317	0.0409535511702511	0.169491929432147	-0.294727663992844	0.171836996573453	-0.686970934725802	0.394491818830048	0.476777811883909	0.171836996573453	-0.686970934725802	0.284445251676344	-0.0397051433903554	0.0218378288646957	0.718203623123358	0.352196974280942	-0.0269459047963942	-0.157122531347216	0.275645615644065	0.0708133946052482	-0.269186797204671	0.245742161844137	0.877629126924566	-0.233762959459148	0.154010468900123	0.360259835570093	0.479511201236463	0.253572242636533	-0.15628535633951	-0.0553616190030081	0.434967722839179	0.0771506339027853	-0.361643596419307	0.4609902078932	0.118723472827426	-0.168510735626025	0.852933536998839
miR-142-5p	-0.283230262528981	0.143627725786030	0.393967053210669	0.534141354187458	0.656049074839617	-0.334259747545109	-0.788568043361597	0.0474169270389309	0.0305668311995868	-0.334259747545109	-0.788568043361597	0.409531825524052	0.519734225879719	-0.285853824233846	0.00825025854682112	-0.132281901016309	-0.153593082502631	0.201738533985016	0.573259548737898	-0.0264552134016721	-0.131920460603128	0.528155984286156	0.877629126924566	0.0346967140180517	0.00169433764054708	-0.18237884270313	0.88704669705704	-0.106912163736721	-0.042114729738492	0.56338378902364	0.426769502811975	-0.0538126669527244	0.252246876340895	0.463147051651661	-0.120136255220316	0.170515975151417	0.92566373357413
let-7f	-0.00502850702625693	0.156513608571578	0.728223057190122	-0.645157615807924	-0.400240510133291	0.643849876607779	0.468194345252336	-0.257962142132413	0.0110092367188662	0.643849876607779	0.468194345252336	0.974782063964006	-0.524247963850138	0.288336380117575	0.0057585905327839	0.357083050513405	0.193513314679697	-0.351823428445585	0.105354908145468	0.0439567360388016	-0.0246377903186491	-0.227344132742282	0.958976873774297	0.103176856586011	-0.0387233990897307	-0.312586437708969	0.825630446423863	0.205448391292327	0.0165692216445153	-0.760825799487257	0.181825198649222	0.0210726438635947	-0.0987780181106013	0.732047923563524	0.110602495727794	-0.156984187484612	0.852933536998839
let-7i	-0.262397852192365	0.198022236614042	0.310730689824683	-0.324433726426570	-0.0246595904198539	0.210954061245024	0.164077026344012	0.112205569858820	0.596410103194974	0.210954061245024	0.164077026344012	0.955860926326332	-0.145754970743603	0.0801652339089814	0.297779483697445	0.0318084176935212	0.262611837307446	-0.245255662110861	0.198711729495947	-0.129624464742514	0.269779344975265	0.144751511682719	0.877629126924566	0.119349891212225	0.043792140149194	-0.826658191844394	0.356096367190211	-0.0871471050275123	0.0931144277978507	-0.177986692398464	0.868382946586965	0.0672810763001258	-0.31538004515684	0.484427422697785	-0.00135436885244748	0.00192232998411936	0.974642321728934
miR-30a-3p	1.04257737156823	-0.11207489282801	0.0167030803785367	-0.400203413995601	-0.822999166066497	0.433294367636589	0.194298023441015	0.378358788124021	0.124901990445475	0.433294367636589	0.194298023441015	0.650000338471769	-0.488887442010095	0.268888093105552	0.00372562060715659	0.31302308744855	0.292355950335825	-0.415399078471515	0.0300772013320399	0.0238905623972334	-0.0394314085291225	-0.0541199932372304	0.958976873774297	-0.0859721708088819	0.123679724406770	-0.219457699091135	0.825630446423863	0.371280790391026	-0.171186482110546	-0.369294197737656	0.155708675459553	0.0545171271629356	-0.255549033576261	0.773212630570703	0.111740764715097	-0.158599795079493	0.852933536998839
miR-23b	0.288381688420499	-0.144329818074383	0.323800307396619	-0.195368077767205	-0.126986805214242	0.147825004076401	-0.0457005425024706	0.325792181953784	0.81942219515807	0.147825004076401	-0.0457005425024706	0.974782063964006	-0.150600505616669	0.0828302780891679	0.367074903085536	0.115005966709254	0.144126294959284	-0.184625983661558	0.376068081728538	0.0308060610430419	0.0295248508577807	-0.284106675907696	0.877629126924566	-0.0057201682406471	0.0905739403939481	-0.446912345864993	0.659161533818087	0.109824643337714	-0.00129796102980297	-0.355931517865442	0.57650452297974	-0.0169872075816934	0.0796275355391868	0.898736315049929	0.0791024138014898	-0.112274393782759	0.852933536998839
miR-368	0.976939289446252	-0.100443861573729	0.0111125138659359	0.0239298990768729	0.0414818912384678	-0.221338708170608	-0.164186301467975	0.701244915724765	0.316124148841426	-0.221338708170608	-0.164186301467975	0.566324808475502	-0.0573345726601728	0.0315340149630952	0.434923850973475	0.251208935793548	0.0299843455677822	-0.15496529397886	0.129504431431359	-0.0890632007595502	-0.0421085734810535	0.706044201013145	0.793713322990459	-0.0308337525574281	-0.0945879460785114	0.650755479699324	0.356096367190211	0.187969586641433	-0.194340669002742	0.351403709096984	0.130747940842747	0.00292085237043627	-0.0136914954864201	0.894953983719926	-0.0305780616873101	0.0434011198142465	0.974642321728934
miR-30d	1.44780814437338	-0.062308101583554	0.00654231991184975	-0.391589177179539	-0.495498372576644	0.252229581863479	0.513537202642607	0.0562733576700327	0.181419819061635	0.252229581863479	0.513537202642607	0.835644393099082	-0.397957863782336	0.218876825080285	0.0142699576591223	-0.147220290350456	0.283983471545028	-0.172077749372355	0.191088147705697	0.0592097831574955	-0.0258197331764862	-0.325879265912673	0.947639726884373	0.0119426783794758	0.0555315516982644	-0.351254038313267	0.825630446423863	0.204107286966789	-0.126301218342419	-0.0420479552783082	0.523482310287493	0.0682635269263792	-0.319985282467403	0.463147051651661	0.193709553728318	-0.274942592388581	0.574611586822549
miR-149	-0.410779548605321	-0.095960483540370	0.6607467263937	-0.662132453099044	0.102068071881899	0.100069658583662	1.03249558276321	-0.118287705574774	0.0251884949855271	0.100069658583662	1.03249558276321	0.162785888226728	-0.363305204988134	0.199817862743474	0.052436575850486	-0.0617928371481116	-0.055199235862755	0.0798110451870746	0.961694662371918	0.0121503910540470	0.155712446965687	-0.496235798935479	0.877629126924566	-0.0460437285488236	0.0243285496860076	0.102493756892578	0.872488993845541	-0.0566200786198843	0.104705347088427	-0.336680475996517	0.457775961419434	-0.0574367105998544	0.269234580936817	0.52093879952393	-0.0799577254896785	0.113488384565995	0.852933536998839
miR-34a	-0.282753076388159	0.152793538612910	0.307701104494076	-0.218089231577648	0.377475350313292	0.13483760264848	0.281570498367443	-0.492441261893046	0.747705920367869	0.13483760264848	0.281570498367443	0.650000338471769	-0.0833842881197163	0.045861358465844	0.76874176780703	-0.0227746002640294	0.175539335478728	-0.141355010281952	0.633390125562663	-0.0284604410332982	0.079952773873234	-0.0234711234399691	0.958976873774297	0.146217019145886	-0.0588065995787838	-0.422350447940818	0.744864371553796	0.0169377928911466	0.0211072050036483	-0.161430741559025	0.984686718183054	0.0376378542643896	-0.176427441864327	0.571231911049837	-0.0867725504685518	0.123161039374719	0.974642321728934
miR-15a	-1.30854642858178	0.0726664095622153	0.0088283091697666	0.132369492449430	-0.217775026560300	-0.330234396508332	0.883152489745076	-0.670648867745011	0.0674737268091676	-0.330234396508332	0.883152489745076	0.152680704287671	0.19923852855325	-0.109581190704287	0.433959520328812	-0.560498140294951	0.0894079967484703	0.209489510678231	0.0855485047476782	-0.0700315888559912	0.229487431810216	-0.145089225787301	0.877629126924566	0.257793859743465	-0.154333125709783	-0.478720388740961	0.426239764788775	-0.42153300135114	0.285134957662696	-0.0346158838547212	0.0920955785267481	0.00892806035705964	-0.0418502829237164	0.938829553343113	-0.05399004632201	0.0766310334893043	0.974642321728934
miR-29b	-1.20212772348508	0.166166217631054	0.121291028151594	-0.308723551609382	-0.504927979728006	0.491193430732674	0.441354249879689	-0.64597883091953	0.0305668311995868	0.491193430732674	0.441354249879689	0.943559649530709	-0.382642961346238	0.210453628740431	0.0142699576591223	0.0915755811959403	0.169578405763729	-0.194799421022707	0.339767234532657	-0.125864149070391	0.348234609251313	-0.0895312975342289	0.877629126924566	0.0175712026419698	-0.000835987004964489	-0.0834670814337883	0.966875365725204	-0.0124520245794193	0.0211443608471451	-0.0646301231236426	0.992761156981816	0.0980598487413102	-0.459655540974891	0.463147051651661	0.115582298694039	-0.16405229492057	0.852933536998839
miR-429	0.371196265470259	-0.062806677378147	0.279690921081015	0.339399694643122	-0.123611852549354	-0.115502560175639	0.196150765749597	-0.807525723442495	0.574661065821165	-0.115502560175639	0.196150765749597	0.566324808475502	0.146263333455889	-0.080444833400739	0.411091662257654	-0.274908060282352	-0.105620905018820	0.233058255802228	0.198882384371026	0.0991277674589156	0.0210976678465473	-0.71711223065023	0.877629126924566	0.0606240641669663	-0.149105012670020	0.479680995682772	0.500623492961118	0.0212492825535793	-0.0630689234957408	0.245221985051892	0.868382946586965	-0.0562320725304885	0.263587839986665	0.531052469670991	0.0685459175466379	-0.0972909797436153	0.974642321728934
miR-137	0.140369726998108	-0.130952509129339	0.708870181205866	0.185782349232512	-0.250769330938866	-0.00823432887006607	-0.138050371631980	-0.0587837758811751	0.781882091001386	-0.00823432887006607	-0.138050371631980	0.732120745765541	0.0160241567791341	-0.00881328622852383	0.606948168159515	0.198454787332021	-0.135244657107685	0.0161339126928431	0.339767234532657	-0.00614092556695984	-0.057494742622267	0.194258817439110	0.946234298861274	-0.132393450637561	0.0681333028521951	0.30426741321378	0.825630446423863	0.16296908048913	-0.219941478732574	0.561909428048739	0.203589003812283	0.0428696101254205	-0.200951297462909	0.622535736659505	0.199911410967691	-0.283745228470271	0.638121647372574
miR-133a	0.760582013648645	-0.138923560338087	0.615891583583816	0.334609605421129	0.149766607129926	-0.320661035724903	-0.278116447211345	0.201729473064661	0.554066676246235	-0.320661035724903	-0.278116447211345	0.908045548611606	0.20712511149652	-0.113918811323086	0.297779483697445	0.0291207702941555	-0.0398250913092924	0.0197855820162266	0.989060279799224	0.0104302314002043	-0.222193830797026	0.522982006124041	0.877629126924566	-0.0843524640120609	0.00995129590986585	0.369518016533509	0.825630446423863	-0.017299643892519	0.0190650531638336	-0.0382364409738547	0.996197841615993	-0.019302937642187	0.090482520197751	0.931995260790393	-0.0941476111723844	0.133628867470481	0.974642321728934
miR-224	1.02358962346349	-0.00302282162728358	0.0381819377410616	-0.369966776096637	-0.843221384675242	0.418247576688888	0.414651228116807	0.0216667729229676	0.0567342471273676	0.418247576688888	0.414651228116807	0.805919206523954	-0.520315344756056	0.286173439615831	0.00142956088626240	0.124373733766323	0.257983684759358	-0.288690255311401	0.0985143050771766	0.031824703875796	0.0835886544454097	-0.435067771026398	0.877629126924566	0.0378867935340582	0.0279580591033274	-0.336213777962762	0.841886518284143	0.242020763401415	-0.0797707461139083	-0.399814788655126	0.279802055105797	0.0597251850625334	-0.279961804980626	0.484427422697785	0.192667122281503	-0.273463012270521	0.574611586822549
miR-16	-1.30296590777910	0.0561516478955254	0.0221960465803579	0.0845279714152598	0.133351808897139	-0.379067790531383	0.810887580037169	-0.605196324915605	0.0975864385361874	-0.379067790531383	0.810887580037169	0.0835952248781579	0.226472199173189	-0.124559709545254	0.289583100081273	-0.62909508965717	0.0358801032361730	0.291332776490089	0.0274734200247361	-0.0888336724235261	0.316580819606984	-0.251991036128453	0.877629126924566	0.198439251760481	-0.0681997017926639	-0.63414782439092	0.426239764788775	-0.465180047338281	0.283490003537045	0.117644138531102	0.0920955785267481	-0.000957309612846238	0.00448738881021594	0.938829553343113	0.00844229701506912	-0.0119826151181626	0.974642321728934
miR-30a-5p	0.92778041081279	0.00512139537269429	0.0593073127502666	-0.401734333596169	-0.611057776461525	0.409714627621833	0.39946187738327	-0.0429730151550999	0.109862569283696	0.409714627621833	0.39946187738327	0.732120745765541	-0.515690356315768	0.283629695973672	0.00169248709701575	0.18441522245861	0.257113473704163	-0.318722116797788	0.089121966997533	0.0478950136126059	0.0681609319427559	-0.501062575931388	0.877629126924566	0.128013321265662	-0.0390512080585429	-0.435047764020959	0.7404325040055	0.235684640675936	-0.0636344789663003	-0.459586919399086	0.273131378636807	0.0437111643744393	-0.204896083005184	0.551508715724131	0.195799390303295	-0.277908812043387	0.84702262934916
miR-26b	0.684739216186987	0.0597832731730357	0.139763192523156	-0.391876107306109	-0.574284250689361	0.739554967851523	-0.185149689960150	-0.047589722964489	0.0570727391843459	0.739554967851523	-0.185149689960150	0.142968947390016	-0.417964080336157	0.229880244184886	0.0228821010264528	0.520907608481263	0.0047047375160156	-0.271233672953072	0.152072725379193	0.0526478128619521	-0.114497756624699	-0.0456580680804837	0.958976873774297	0.094286105757313	-0.0965011783436832	0.0352006575177717	0.825630446423863	0.298445723643203	-0.137082543569550	-0.299458170174821	0.417243276832422	0.0443996195808288	-0.208123216785136	0.748188640608936	0.0788294363667048	-0.111886941939839	0.974642321728934
miR-31	0.213103011732473	-0.183622485947547	0.329287124216811	0.00996536840021995	-0.543620020416393	0.311990088766189	-0.710311610314269	0.71193456150234	0.0317475929787905	0.311990088766189	-0.710311610314269	0.086999469100021	-0.118707591552682	0.0652891753539752	0.549271465683965	0.440772808269461	0.0452238965154587	-0.265463298638842	0.114817778210092	0.0345785559992959	-0.324527465763124	0.634882868706358	0.793713322990459	-0.0942704621411556	0.110918241118051	-0.110968455163993	0.825630446423863	0.278202230998215	-0.156154267950723	-0.137296022540496	0.18366708843306	0.0505188850302293	-0.236807273579200	0.714032478030649	-0.0126861951423878	0.0180062124601634	0.974642321728934
let-7c	0.494122920063508	0.119338834829366	0.366220423912436	-0.425299121360926	-0.712394360303845	0.548175476744795	0.0947170423158018	0.215278701879985	0.049332600147761	0.548175476744795	0.0947170423158018	0.177202035611647	-0.614601950771466	0.338031072924307	0.00144980794941190	0.467255567164828	0.283493386356112	-0.486766319984727	0.00078305294503745	0.0699990402897804	-0.109719288831724	-0.174075498380606	0.877629126924566	-0.083300101783233	-0.0194620598223998	0.518676322983761	0.479511201236463	0.421865836669012	-0.162732705248100	-0.578493734767241	0.0216741473199372	0.0648748564512202	-0.304100889615093	0.55088088529305	0.127813960737164	-0.181413363626942	0.852933536998839
miR-222	0.416798012973921	-0.126582329801649	0.592858066424583	0.229023289721259	-0.171035585176912	0.0570069076087971	-0.526961826563331	0.179726352547074	0.541444952122656	0.0570069076087971	-0.526961826563331	0.177202035611647	0.0418449821811081	-0.0230147401996095	0.62101098020109	0.350530723103944	-0.0106730932575874	-0.170454597213357	0.191088147705697	0.0575813926124228	-0.256701161829404	0.300660480795592	0.877629126924566	0.0716388816807605	-0.095914514493661	0.145356792687917	0.825630446423863	0.193614862173661	-0.102209954228392	-0.127879274031120	0.417243276832422	0.074721788152602	-0.350258381965322	0.342783834420325	0.0970023301388408	-0.137680726648677	0.961997573330378
miR-424	0.0249207409654944	0.159487693850610	0.757595940955257	0.239645987525220	0.373375802274583	-0.49937070538664	-0.272585828935653	0.707103038240674	0.125292905732821	-0.49937070538664	-0.272585828935653	0.732120745765541	0.277619688460595	-0.152690828653327	0.187438109670841	-0.320175224090548	0.103918648521074	0.0735966777460115	0.376068081728538	-0.0543616475111739	0.0379639705860918	0.261173728511582	0.877629126924566	0.0808025272269767	-0.0366725592821284	-0.211481699903709	0.966875365725204	-0.0983185497226417	0.0423400396225653	0.112751015971892	0.771279633265657	-0.0681238452284036	0.319330524508141	0.463147051651661	-0.160885911828521	0.228354197434030	0.852933536998839
miR-148b	-0.905589762806022	-0.0033086083339855	0.0344414181421567	-0.0354387070570421	0.127844858276123	0.145679630616283	0.381846925236923	-0.949003627474082	0.439092544896113	0.145679630616283	0.381846925236923	0.732120745765541	0.248788043762999	-0.136833424069649	0.219096260352709	-0.444705212351395	0.0846464335447206	0.154259628371985	0.184515220359306	-0.132024729302045	0.372833260508420	-0.114057166008821	0.793713322990459	0.137980878131242	0.0451564673454997	-0.926975844220083	0.426239764788775	-0.394395459329014	0.245688386918712	0.0730630811921862	0.130747940842747	-0.00663851838804867	0.0311180549439784	0.938829553343113	-0.0695430202189213	0.0987062222462107	0.887503426756396
miR-375	-0.880375069414638	-0.0148791343839549	0.0375455063598105	-0.358389705470276	0.720999936225405	0.0859674791586877	0.480489913598205	-0.580780967227794	0.121399363706414	0.0859674791586877	0.480489913598205	0.633403134331365	-0.0744449993323643	0.0409447496328004	0.894781938109597	-0.0895800428694947	-0.135149627324693	0.163761235549474	0.44320716566071	0.0155575478421925	0.074497251158494	-0.302376322037267	0.954316353681511	0.0384238931002689	-0.135549696093426	0.519516438989142	0.565678256880751	-0.115403234257734	0.0502522718820782	0.129569313640131	0.771279633265657	-0.081971595426468	0.384241853561569	0.484427422697785	-0.0120878066861171	0.0171568869093275	0.974642321728934
miR-130a	1.01341559597664	-0.133662177793460	0.263249798491906	-0.324956668252917	-0.774301009649058	0.582237558496605	-0.616627099222799	0.981148709308012	0.00528859152412076	0.582237558496605	-0.616627099222799	0.0285262989635213	-0.447751542793675	0.246263348536521	0.0110867703266500	0.601833036333439	0.294768034629469	-0.565609587283864	0.000491189553124763	0.0185733957553052	-0.167360754332322	0.322472706517491	0.877629126924566	-0.193905916976318	0.208372667523823	-0.124426919618478	0.500623492961118	0.454651826956380	-0.175211803138845	-0.624292013261829	0.047651740486947	0.0943371408855506	-0.442205347901019	0.342783834420325	0.0597401583773663	-0.0847924828581973	0.974642321728934
miR-184	-0.6313937026319	-0.0307967262686206	0.383901697951888	0.091804714229696	-0.501875118443844	0.229915905987789	-0.0967124430635876	-0.256304406283409	0.766661659777378	0.229915905987789	-0.0967124430635876	0.667013352358866	0.0108440491829156	-0.00596422705060349	0.413538232947301	0.215369315618401	-0.103707334884908	-0.0200342801610547	0.66943016650933	-0.0657190856684158	0.0304372880559769	0.356961136306834	0.958976873774297	-0.0119228769007740	-0.00699204302966415	0.0963226104096073	0.841886518284143	-0.0276302247044780	0.0417131243471928	-0.117385880211186	0.835233838791293	0.064139765922666	-0.300655152762496	0.530134389413417	0.0116272513923722	-0.0165031955246569	0.974642321728934
miR-28	-0.54312002465385	-0.0563379632044039	0.606994821966943	0.116443916748855	0.0728463830803802	-0.0981020382754269	-0.141215575209551	0.0858560279389645	0.85182355621395	-0.0981020382754269	-0.141215575209551	0.566324808475502	0.0150913161716002	-0.0083002238943803	0.894781938109597	-0.468724866711949	0.167553796651546	0.0942991858483692	0.197567744583270	-0.0519171147254154	0.0634978854403104	0.176786403661940	0.978824786106693	0.0282068240108086	-0.0492695527875912	0.117631032080812	0.966875365725204	0.0401610828829170	-0.132133246333376	0.528134658153255	0.369313364260879	0.0048011443164277	-0.0225053639832550	0.898736315049929	0.0470266595630081	-0.0667475167991081	0.974642321728934
miR-21	-0.899821278917704	0.0998757082187452	0.0683890332693462	0.225882920857924	0.576677860424497	-0.142665464103195	-0.203213301400471	-0.421435726949517	0.550385918245275	-0.142665464103195	-0.203213301400471	1	0.148567576358123	-0.0817121669969674	0.377813038094721	0.00297650157582802	0.148709163233821	-0.131170296960678	0.555792346133323	0.0048591658084973	-0.0325547320370189	0.0544181800420684	0.96297281192305	0.024955299615658	-0.0197341775760358	-0.0211720658041006	0.966875365725204	0.145744959942574	-0.162080892405796	0.329446094218486	0.328079683902611	0.0260848000431634	-0.122272500202328	0.898736315049929	-0.00919211940455721	0.0130468791548556	0.974642321728934
let-7b	0.188303041883827	0.13911726158036	0.981403811377714	-0.310850147039058	-0.785617903037069	0.540042142807345	0.0972218698128383	-0.0123228504359085	0.107986721353346	0.540042142807345	0.0972218698128383	0.186584872143157	-0.577510432855816	0.317630738070699	0.00142956088626240	0.446744694908034	0.210050574419169	-0.412220857138779	0.0060684670967274	0.0521257435832265	-0.044559826724736	-0.228678752622209	0.958976873774297	-0.174166612278354	0.0689323838469748	0.508938046195152	0.356096367190211	0.3682757378543	-0.135706633812579	-0.536776765856292	0.0798510152162285	0.0952989860744044	-0.446713997223773	0.484427422697785	0.105709743935437	-0.150039636553525	0.852933536998839
miR-155	-0.286876370061777	0.147583242619231	0.382790550660845	0.66692324198812	0.106945566237791	-0.0431470547564154	-1.09989067298587	-0.109879637463295	0.00889721709779413	-0.0431470547564154	-1.09989067298587	0.142968947390016	0.444194825206703	-0.244307153863687	0.00930798084675755	-0.0647844969508804	-0.143379251335350	0.158220114985115	0.44320716566071	0.101158997316539	-0.353312632555893	0.267773704705456	0.877629126924566	0.112572814475729	-0.100930694867545	-0.0329779243240375	0.825630446423863	0.08421737972257	-0.166706053745239	0.555612915641713	0.289032902223012	0.0152520827302667	-0.0714941377981251	0.938829553343113	-0.0132163659032715	0.0187587128949657	0.974642321728934
miR-34c	0.794541146414726	-0.0740743338197352	0.109930681647858	0.349048464977746	-0.318628451203897	0.154453794022189	0.0513425066084954	-1.12842044223896	0.181419819061635	0.154453794022189	0.0513425066084954	1	0.0380674850584319	-0.0209371167821374	0.647110876072547	0.0712073222447689	0.124031856073616	-0.144646911574316	0.910600119714946	0.0130187450508734	0.0873353559667946	-0.319685916250607	0.986595400773571	0.0208281281698936	-0.0614917440100279	0.218691015203180	0.841886518284143	0.0562055174585355	0.0635991012111689	-0.50347371366901	0.794277487678227	0.0173988791604546	-0.0815572460646306	0.898736315049929	0.0579780552028106	-0.0822914331910857	0.974642321728934
miR-221	1.00870389333035	-0.111487983093651	0.0926304911027916	0.350932528597030	-0.170569294941268	-0.00490503932933618	-0.536682070075506	0.023606706295575	0.756060088598761	-0.00490503932933618	-0.536682070075506	0.396657881480031	0.0873706209728962	-0.0480538415350931	0.718203623123358	0.455996893482902	-0.185433465313503	-0.0721846166409986	0.126190138533405	0.0553570807754774	-0.208729741650497	0.187565439231474	0.954316353681511	-0.0393843059055928	0.0460313088625089	-0.0447428420002084	0.966875365725204	0.162686729088135	-0.111121056705969	0.0187390775390001	0.605782388778116	0.0801998865003124	-0.375936967970214	0.4609902078932	0.117275526518133	-0.166455586025737	0.852933536998839
miR-103	-0.588791431020229	-0.0303022063474792	0.270155874473657	-0.169143489907598	-0.0697455522047926	-0.0626382791324046	1.00422257884854	-0.84056757051755	0.0317475929787905	-0.0626382791324046	1.00422257884854	0.0168346202637494	-0.161428501112241	0.0887856756117329	0.411878780089238	0.0312577573611571	-0.163515221989637	0.126522112831398	0.647860646848633	-0.00275721902289910	-0.0165813565729295	0.0625984110138067	0.958976873774297	0.179824098936168	-0.106492401407776	-0.340035387290016	0.479568210401628	-0.144251306867306	0.0904776825223213	0.0236409000505034	0.794277487678227	-0.0217536019266158	0.101970009031012	0.749759129093346	0.0701285489445605	-0.0995372952761505	0.852933536998839
miR-107	-0.7518132687874	-0.0134087113632169	0.203464468026003	-0.0563277586892664	-0.171647485283488	-0.102016333693811	0.963037549419406	-0.896268562320299	0.0356742248999129	-0.102016333693811	0.963037549419406	0.0168346202637494	-0.111192331852324	0.0611557825187785	0.648496851677206	0.078434493362499	-0.176671718874674	0.113798681397152	0.5840371639598	-0.0184782298355468	0.0237035785947032	0.0599786559844375	0.958976873774297	0.165395354120611	-0.0804326556096688	-0.404705328652296	0.659161533818087	-0.112104184315840	0.0676321163880175	0.0317832263021847	0.868382946586965	0.00695891637726594	-0.0326199205184337	0.938829553343113	0.0509038653432148	-0.072250647583918	0.974642321728934
miR-101	0.120239371489440	0.0957217487695353	0.922225752129254	0.00637728392030804	-0.686297873443568	0.356981790038827	-0.588011001831234	0.544470831731936	0.107986721353346	0.356981790038827	-0.588011001831234	0.186584872143157	-0.194634160123908	0.107048788068149	0.219096260352709	0.367499195611614	0.138829091718821	-0.309491616171082	0.0877820553535156	-0.0386985591416215	-0.0641200856467634	0.428977289335511	0.877629126924566	-0.0696055089357522	0.0256497362217279	0.213366429514691	0.841886518284143	0.260582511853296	-0.192590554904309	0.103030485405669	0.170616581396255	0.0868437736372868	-0.407080188924783	0.342783834420325	0.00247004959971241	-0.00350587685120485	0.974642321728934
miR-98	0.161919573494604	-0.0761586528014824	0.606994821966943	-0.120293513451278	-0.628542061464871	0.233864923633633	0.53507886432763	-0.542712851818061	0.241296591932685	0.233864923633633	0.53507886432763	0.805919206523954	-0.272686262269389	0.149977444248164	0.246807445752539	0.176514029392864	0.182504605597162	-0.249626594311815	0.26326160908244	-0.0512145949576655	0.0699133933096617	0.154994917558672	0.958976873774297	0.113889384787976	-0.0565019778015741	-0.272811540481614	0.872488993845541	0.174864062557696	-0.135997186255997	0.102934524839591	0.390431738432282	0.0605143183860574	-0.283660867434644	0.511870385126896	0.154772014953739	-0.219676408321435	0.852933536998839
miR-140	0.375685491655178	-0.0694994137875546	0.508873351918667	0.162881707799522	-0.568466637659679	0.160856576147288	-0.304688615574226	0.0942624602441257	0.778097057172777	0.160856576147288	-0.304688615574226	0.480617930550627	0.134249239334480	-0.0738370816339639	0.648496851677206	0.24932983792837	-0.155781896245000	0.00794840291698924	0.545125049264256	-0.0936290640996437	0.0598989644764470	0.464463188727099	0.877629126924566	-0.225172480879343	0.275430120955258	-0.320145730618386	0.426239764788775	-0.019116804030495	-0.081231510729349	0.469243006947378	0.451365411813803	0.0396318818514085	-0.185774446178478	0.804995355330103	0.0772388036439643	-0.109629269688208	0.852933536998839
let-7e	-0.271306060315575	0.0372317520007492	0.556969822633037	-0.656082682646746	-0.121324489671058	0.562826690576996	0.106480859402760	0.283869546237243	0.0570727391843459	0.562826690576996	0.106480859402760	0.508485594474624	-0.428075271526141	0.235441399339378	0.0203021470190749	0.457523475873778	0.071148478281193	-0.296654302026567	0.124108728552829	0.124321974123868	-0.252444984405432	-0.155626535744632	0.877629126924566	-0.00118044672078191	-0.007170886969743	0.0435493901950602	0.966875365725204	0.303730462921172	-0.0957038164679413	-0.523791445300161	0.203589003812283	0.0311629489023015	-0.146076322979538	0.860114840441447	0.111261456606379	-0.157919486796150	0.852933536998839
miR-141	-0.208780737333878	-0.051632474323198	0.849895046613366	-0.227316295579976	-0.0276573391711447	0.208859730269382	0.647107245964807	-0.863585623764773	0.0728681777084835	0.208859730269382	0.647107245964807	0.379830496011594	-0.267354360101126	0.147044898055619	0.159954977694803	-0.338951251956256	0.119195056995454	0.069907515417428	0.436854956688264	0.0113111797443243	0.163033889706068	-0.510164904178343	0.877629126924566	0.0137852297184436	0.0291196369888029	-0.221804242783433	0.852485080721503	-0.0500410352641351	0.0314788776775061	0.00774102798411581	0.988777210225103	0.029014824882133	-0.136006991634998	0.732047923563524	0.0040045629889557	-0.00568389585529191	0.974642321728934
miR-494	0.0784517116302223	-0.0742048563376033	0.8890743839632	-0.178299533893624	-0.913630644276822	0.265736297620818	0.540885049136878	-0.238844023810348	0.0975864385361874	0.265736297620818	0.540885049136878	0.732120745765541	-0.277999960312002	0.152899978171601	0.0596212980832246	0.250044569538019	0.155259706892725	-0.263582600643924	0.304678486123169	0.0513028756258201	-0.249631349209259	0.323664427052558	0.877629126924566	0.0674626320180693	-0.0401573958095035	-0.126486832090452	0.872488993845541	0.299030596792654	-0.0771316874407017	-0.60114253221225	0.273131378636807	0.00963000992120695	-0.0451406715056579	0.860114840441447	0.095003284751896	-0.134843371905917	0.852933536998839
miR-449	0.623072629965674	-0.0178486358160819	0.310730689824683	0.00879084604840155	0.264722848170464	-0.204819207461041	-0.162519300574366	0.511782339909695	0.706308844697211	-0.204819207461041	-0.162519300574366	1	-0.0833031226589023	0.0458167174623962	0.469503100563113	0.215615781417341	0.00324013782223852	-0.113396931135973	0.647860646848633	0.0282064506994077	0.121127665380151	-0.511050112343121	0.877629126924566	-0.125862569083798	0.0988158016944172	0.110529886523299	0.825630446423863	0.254142666045931	-0.153518391511586	-0.0710788403936398	0.314026334624193	-0.0504840575835062	0.236644019922685	0.774809341113805	0.141217424172472	-0.200437634309314	0.852933536998839
miR-29c	-0.651316822690522	0.0100107672645953	0.357902542123164	-0.184373405050302	-0.173480729375112	0.16697483395448	0.361293954781776	-0.323148329112132	0.706308844697211	0.16697483395448	0.361293954781776	0.732120745765541	-0.198208813187864	0.109014847253325	0.271353771564258	-0.0507581060767978	0.224475845527917	-0.169667092984954	0.341258489578233	-0.0780012075326254	0.0832169309073929	0.298096234464454	0.929026613670958	0.130915216894233	-0.143954409469667	0.101184565244585	0.71857216808611	0.0231787218221305	-0.0647900025028548	0.247460230501243	0.858723480467668	0.0710480624328234	-0.333037792653860	0.571947945697107	-0.016029248525945	0.0227511914561798	0.974642321728934
miR-30e-5p	0.356591797609727	0.0360691226725583	0.504023510113812	0.0767286415717282	0.0462996497081748	-0.219335589705737	0.019650790640508	0.27567003602216	0.849758106443525	-0.219335589705737	0.019650790640508	0.769000968337583	0.0105185530702748	-0.00578520418865105	0.748393574889267	-0.459183353551678	0.162820460386732	0.0935326004585815	0.228888523421100	0.0233766609518497	-0.237352827251060	0.47709646632383	0.877629126924566	0.084926028273539	-0.0061918229413334	-0.392123070925696	0.841886518284143	0.0682274465057786	-0.128166460930987	0.415681731185867	0.49913759096842	-0.00825663059065096	0.0387029558936771	0.943153671677573	0.151000055539268	-0.214322659475089	0.852933536998839
let-7d	0.311987606615846	-0.0561525878536676	0.413784281913534	-0.571191525158253	-0.160629422974103	0.59582428795881	0.194788270741614	-0.124707873109018	0.0736514767284875	0.59582428795881	0.194788270741614	0.596119949453925	-0.423252375700244	0.232788806635135	0.0304221860110656	0.516504230019341	0.064790122040391	-0.321357660250259	0.0955087864613634	0.0887708988365896	-0.138039348014751	-0.223701064204593	0.927971133116859	0.0531020946132133	-0.0252773606141099	-0.132804329841988	0.966875365725204	0.289159710139184	-0.0707065349692134	-0.600694368613239	0.256276487772912	0.0270005654709706	-0.126565150645176	0.860114840441447	0.0775847152353732	-0.110120240979240	0.974642321728934
miR-133b	0.823797874388751	-0.056653875355457	0.469334273213392	0.104580126738970	0.524872394552998	0.109222093263370	-0.499098819293291	-0.240681004316573	0.171165488090903	0.109222093263370	-0.499098819293291	0.223691427251799	0.139300623694381	-0.0766153430319097	0.413538232947301	0.107781790459376	0.0321398383262502	-0.0832920592892315	0.93356413033395	0.0252003298342802	-0.106543292303010	0.116113247246158	0.877629126924566	-0.233819521827567	0.170486031754928	0.274045942424465	0.551286708254883	0.262759172027041	-0.251148176748978	0.388635616055658	0.256276487772912	-0.0152065720418795	0.0712808064463104	0.986406094942563	-0.0573506696222041	0.0814009504315152	0.987204725331537
miR-200a	-0.128436518228085	-0.00791704191668152	0.645369562645188	0.056592827787719	-0.665392071528063	0.364738138068749	0.300357122917663	-0.958801844042233	0.0397352426440184	0.364738138068749	0.300357122917663	0.908045548611606	0.0226982912348543	-0.0124840601791699	0.894781938109597	-0.19878843116892	-0.0840678826977732	0.175232734233402	0.619346729103441	0.0375957971145005	-0.0905070817982681	-0.00928642930128902	0.958976873774297	0.152685788641020	-0.157955225137376	0.0658359887661229	0.751710213940051	-0.0603072735367397	0.0133596810929777	0.132215597206352	0.921954220912254	-0.0709668120054776	0.332656931275676	0.484427422697785	0.103355159091843	-0.146697645162616	0.852933536998839
let-7a	0.309451132646748	0.0214845126054386	0.496949325805118	-0.449036895647155	-0.510068774897921	0.613255177013615	0.0211079905394167	0.0576891057975204	0.0427166363135786	0.613255177013615	0.0211079905394167	0.186584872143157	-0.612212462158201	0.336716854187012	0.00132510215501448	0.464404779916759	0.243369373870160	-0.450324469485143	0.0130433982841461	0.0731708107450093	-0.0950002364937143	-0.234471440983484	0.877629126924566	-0.0891231463076371	-0.0209072917526907	0.555379013239806	0.479568210401628	0.418703930498325	-0.17094019661386	-0.527021987575167	0.0798510152162285	0.0388204927136453	-0.181971059595210	0.860114840441447	0.117781022283659	-0.167173063886483	0.852933536998839
miR-205	-0.22016028258428	0.106573710463718	0.798181940314722	-0.244585756220042	-0.292290943530905	0.400276217047421	-0.252658479638333	0.274101646368146	0.70057496451832	0.400276217047421	-0.252658479638333	0.543799273271822	-0.177576221704597	0.0976669219375288	0.700782441920652	0.0964886655957372	0.0917423003628378	-0.129461833955159	0.775126547195492	-0.0949235701824767	0.243500186224873	-0.0165100287164813	0.877629126924566	-0.0531558777138174	-0.0269059494496621	0.407035623179812	0.825630446423863	-0.0582539117560242	0.0475108847810429	-0.0453165151103329	0.794277487678227	0.0153206250331094	-0.0718154298427002	0.823423249924774	-0.105903097878648	0.150314074408403	0.852933536998839
miR-27a	-0.0194574821899315	0.0448412609529719	0.809406466044118	-0.264921633390390	0.146408828914334	0.0203667071910385	0.296268557701375	0.08913072708277	0.596410103194974	0.0203667071910385	0.296268557701375	0.732120745765541	-0.0690176490727941	0.0379597069900367	0.433019125393006	-0.10612753765807	0.145220615691982	-0.0721782097529738	0.428652591433619	-0.0441097462346096	0.186685308956073	-0.203762515652131	0.877629126924566	0.0985378952037403	0.0498155012471377	-0.754220857566174	0.479568210401628	-0.125090304087621	0.143799932559988	-0.306201659310788	0.538894619628481	-0.00955256592346528	0.0447776527662450	0.938829553343113	0.0276355872313884	-0.0392247044574548	0.974642321728934
miR-197	0.104430047463167	0.0356860606975389	0.938817723876648	0.173536080381873	-0.775436718886732	-0.138655727878073	0.481195111288408	-0.191718962516812	0.182256056419459	-0.138655727878073	0.481195111288408	0.508485594474624	-0.0286720913981731	0.0157696502689953	0.843315800322852	0.087018861046246	-0.104561165293263	0.0465308307447697	0.671969564599328	-0.0188748021872994	0.176993580225564	-0.346150866019506	0.958976873774297	-0.0286029564065823	0.0149133731978962	0.0647195727439566	0.890938854668285	0.0518105718559804	-0.0688831669458441	0.173440947604486	0.794277487678227	0.00153600035342878	-0.007200001656697	0.938829553343113	0.213898683984596	-0.303598132107168	0.72714191641328
miR-187	0.0870189778969928	0.00470267233155772	0.861105623117516	0.284451789801918	0.76492913873002	-0.147332438997667	-0.661132886702213	-0.0359486275326421	0.109789970001952	-0.147332438997667	-0.661132886702213	0.396657881480031	0.428752979964753	-0.235814138980614	0.00686831651462099	-0.160125182847445	-0.301402824860143	0.344876915440866	0.124108728552829	-0.0696070513770418	0.177574874380403	-0.00948598916746135	0.958976873774297	-0.112544705752769	0.064670005729031	0.223205998686434	0.825630446423863	-0.332401801222218	0.110895814403570	0.542446872015471	0.203589003812283	-0.0963752420214446	0.451758946975521	0.460001528389283	-0.139159521900308	0.197516740761728	0.852933536998839
