# Supplementary material for: MicroRNA expression profiling of human breast cancer identifies new markers of tumor subtype
Source: Genome Biol. 2007 Oct 8;8(10):R214. doi: 10.1186/gb-2007-8-10-r214 (PMC2246288; doi:10.1186/gb-2007-8-10-r214)
Supplement: Additional data file 19 — Intrinsic genes, probe sets (model-based discriminant analysis) [file gb-2007-8-10-r214-S19.txt]

ID	Chip	Probe	Chr	Gene.Name	AccNum	RefSeq	RefSeqNP	Symbol	CLID	UGCluster	UGSymbol	UGRepAcc	Annotation
Hu6800/X63692_at	Hu6800	X63692_at	19	DNA (cytosine-5-)-methyltransferase 1	X63692	NM_001379	NP_001370	DNMT1	Hs.202672	Hs.202672	EDG5	NM_001379	RefSeq
Hu35KsubA/D30954_at	Hu35KsubA	D30954_at	1	RNA binding motif protein 8A	D30954	NM_005105	NP_005096	RBM8A	Hs.591455	Hs.10283	RBM8A	BC071577	RefSeqNP
Hu35KsubA/RC_AA243052_at	Hu35KsubA	RC_AA243052_at	1	RNA binding motif protein 8A	AA243052	NM_005105	NP_005096	RBM8A	Hs.591455	Hs.10283	RBM8A	BC071577	RefSeqNP
Hu35KsubA/RC_AA450078_at	Hu35KsubA	RC_AA450078_at	1	RNA binding motif protein 8A	AA450078	NM_005105	NP_005096	RBM8A	Hs.591455	Hs.10283	RBM8A	BC071577	RefSeqNP
Hu6800/Z48199_at	Hu6800	Z48199_at	2	syndecan 1	Z48199	NM_001006946 NM_002997	NP_001006947 NP_002988	SDC1	Hs.224607	Hs.82109	SDC1	AJ551176	RefSeqNP
Hu6800/M83088_at	Hu6800	M83088_at	1	phosphoglucomutase 1	M83088	NM_002633	NP_002624	PGM1	Hs.1869	Hs.1869	PGM1	NM_002633	RefSeq
Hu35KsubA/AA287815_at	Hu35KsubA	AA287815_at	21	chromosome 21 open reading frame 45	AA287815	NM_018944	NP_061817	C21orf45	Hs.190518	Hs.49932	C21orf45	NM_018944	RefSeq
Hu6800/Z46629_at	Hu6800	Z46629_at	17	SRY (sex determining region Y)-box 9 (campomelic dysplasia, autosomal sex-reversal)	Z46629	NM_000346	NP_000337	SOX9	Hs.642674	Hs.2316	SOX9	NM_000346	RefSeq
Hu6800/M97935_s_at	Hu6800	M97935_s_at	2	signal transducer and activator of transcription 1, 91kDa	M97935	NM_007315 NM_139266	NP_009330 NP_644671	STAT1	Hs.470943	Hs.21486	STAT1	NM_007315	RefSeq
Hu6800/M97936_at	Hu6800	M97936_at	2	signal transducer and activator of transcription 1, 91kDa	M97936	NM_007315 NM_139266	NP_009330 NP_644671	STAT1	Hs.470943	Hs.21486	STAT1	NM_007315	RefSeq
Hu6800/U70862_at	Hu6800	U70862_at	9	nuclear factor I/B	U70862	NM_005596	NP_005587	NFIB	Hs.370359	Hs.302690	NFIB	BX537698	RefSeqNP
Hu6800/U85193_at	Hu6800	U85193_at	9	nuclear factor I/B	U85193	NM_005596	NP_005587	NFIB	Hs.370359	Hs.302690	NFIB	BX537698	RefSeqNP
Hu35KsubA/RC_AA256680_at	Hu35KsubA	RC_AA256680_at	9	nuclear factor I/B	AA256680	NM_005596	NP_005587	NFIB	Hs.370359	Hs.302690	NFIB	BX537698	RefSeqNP
Hu35KsubA/RC_AA425309_at	Hu35KsubA	RC_AA425309_at	9	nuclear factor I/B	AA425309	NM_005596	NP_005587	NFIB	Hs.370359	Hs.302690	NFIB	BX537698	RefSeqNP
Hu6800/J02683_s_at	Hu6800	J02683_s_at	X	solute carrier family 25 (mitochondrial carrier; adenine nucleotide translocator), member 5	J02683	NM_001152	NP_001143	SLC25A5	Hs.632282	Hs.79172	SLC25A5	AK092094	RefSeqNP
Hu35KsubA/AA084874_f_at	Hu35KsubA	AA084874_f_at	X	solute carrier family 25 (mitochondrial carrier; adenine nucleotide translocator), member 5	AA084874	NM_001152	NP_001143	SLC25A5	Hs.632282	Hs.79172	SLC25A5	AK092094	RefSeqNP
Hu6800/D87120_at	Hu6800	D87120_at	7	family with sequence similarity 3, member C	D87120	NM_001040020 NM_014888	NP_001035109 NP_055703	FAM3C	Hs.434053	Hs.434053	FAM3C	BC024200	RefSeqNP
Hu35KsubA/W30683_at	Hu35KsubA	W30683_at	7	family with sequence similarity 3, member C	W30683	NM_001040020 NM_014888	NP_001035109 NP_055703	FAM3C	Hs.434053	Hs.434053	FAM3C	BC024200	RefSeqNP
Hu6800/HG1153-HT1153_at	Hu6800	HG1153-HT1153_at	17	non-metastatic cells 2, protein (NM23B) expressed in	HG1153-HT1153	NM_001018137 NM_001018138 NM_001018139 NM_002512	NP_001018147 NP_001018148 NP_001018149 NP_002503	NME2	Hs.463456	Hs.433416	NME2	BG114681	RefSeqNP
Hu6800/X69433_at	Hu6800	X69433_at	15	isocitrate dehydrogenase 2 (NADP+), mitochondrial	X69433	NM_002168	NP_002159	IDH2	Hs.513141	Hs.5337	IDH2	X69433	AccNum
Hu6800/L41668_rna1_at	Hu6800	L41668_rna1_at	1	UDP-galactose-4-epimerase	L41668	NM_000403 NM_001008216	NP_000394 NP_001008217	GALE	Hs.632380	Hs.76057	GALE	AK057302	RefSeqNP
Hu35KsubA/RC_C20545_at	Hu35KsubA	RC_C20545_at	17	ubiquitin-conjugating enzyme E2Z (putative)	C20545	NM_023079	NP_075567	UBE2Z	Hs.514297	Hs.369120	FLJ13855	AK091644	RefSeqNP
Hu6800/D16469_at	Hu6800	D16469_at	X	ATPase, H+ transporting, lysosomal accessory protein 1	D16469	NM_001183	NP_001174	ATP6AP1	Hs.6551	Hs.6551	ATP6AP1	AK090462	RefSeqNP
Hu6800/U58334_at	Hu6800	U58334_at	1	tumor protein p53 binding protein, 2	U58334	NM_001031685 NM_005426	NP_001026855 NP_005417	TP53BP2	Hs.523968	Hs.44585	TP53BP2	NM_005426	RefSeq
Hu35KsubA/AA157401_at	Hu35KsubA	AA157401_at	1	S-adenosylhomocysteine hydrolase-like 1	AA157401	NM_006621	NP_006612	AHCYL1	Hs.485365 Hs.592725	Hs.4113	AHCYL1	AK131563	RefSeqNP
Hu35KsubA/RC_AA432168_at	Hu35KsubA	RC_AA432168_at	1	S-adenosylhomocysteine hydrolase-like 1	AA432168	NM_006621	NP_006612	AHCYL1	Hs.485365 Hs.592725	Hs.4113	AHCYL1	AK131563	RefSeqNP
Hu35KsubA/RC_AA479488_at	Hu35KsubA	RC_AA479488_at	1	S-adenosylhomocysteine hydrolase-like 1	AA479488	NM_006621	NP_006612	AHCYL1	Hs.485365 Hs.592725	Hs.4113	AHCYL1	AK131563	RefSeqNP
Hu6800/U28811_at	Hu6800	U28811_at	16	golgi apparatus protein 1	U28811	NM_012201	NP_036333	GLG1	Hs.201712	Hs.78979	GLG1	AK027032	RefSeqNP
Hu35KsubA/AA174149_at	Hu35KsubA	AA174149_at	16	golgi apparatus protein 1	AA174149	NM_012201	NP_036333	GLG1	Hs.201712	Hs.78979	GLG1	AK027032	RefSeqNP
Hu35KsubA/RC_AA233451_at	Hu35KsubA	RC_AA233451_at	7	tripartite motif-containing 24	AA233451	NM_003852 NM_015905	NP_003843 NP_056989	TRIM24	Hs.490287	Hs.183858	TIF1	NM_015905	RefSeq
Hu6800/U19718_at	Hu6800	U19718_at	1	microfibrillar-associated protein 2	U19718	NM_002403 NM_017459	NP_002394 NP_059453	MFAP2	Hs.389137	Hs.389137	MFAP2	BC028033	RefSeqNP
Hu6800/D00591_at	Hu6800	D00591_at	1	regulator of chromosome condensation 1	D00591	NM_001269	NP_001260	RCC1	Hs.469723	Hs.196769	CHC1	AK092726	RefSeqNP
Hu6800/D87438_at	Hu6800	D87438_at	16	NA	D87438	NM_015027	NP_055842	KIAA0251	Hs.370781	Hs.439211	KIAA0251	BC036520	RefSeqNP
Hu35KsubA/RC_D59630_at	Hu35KsubA	RC_D59630_at	16	NA	D59630	NM_015027	NP_055842	KIAA0251	Hs.370781	Hs.439211	KIAA0251	BC036520	RefSeqNP
Hu6800/D00762_at	Hu6800	D00762_at	14	proteasome (prosome, macropain) subunit, alpha type, 3	D00762	NM_002788 NM_152132	NP_002779 NP_687033	PSMA3	Hs.558799	Hs.246240	PSMA3	BU739088	RefSeqNP
Hu35KsubA/AA348809_at	Hu35KsubA	AA348809_at	14	proteasome (prosome, macropain) subunit, alpha type, 3	AA348809	NM_002788 NM_152132	NP_002779 NP_687033	PSMA3	Hs.558799	Hs.246240	PSMA3	BU739088	RefSeqNP
Hu35KsubA/H41842_at	Hu35KsubA	H41842_at	1	enabled homolog (Drosophila)	H41842	NM_001008493 NM_018212	NP_001008493 NP_060682	ENAH	Hs.497893	Hs.446693	ENAH	AF519769	RefSeqNP
Hu35KsubA/RC_AA450106_at	Hu35KsubA	RC_AA450106_at	1	enabled homolog (Drosophila)	AA450106	NM_001008493 NM_018212	NP_001008493 NP_060682	ENAH	Hs.497893	Hs.446693	ENAH	AF519769	RefSeqNP
Hu6800/U03100_at	Hu6800	U03100_at	5	catenin (cadherin-associated protein), alpha 1, 102kDa	U03100	NM_001903	NP_001894	CTNNA1	Hs.534797	Hs.254321	CTNNA1	U03100	AccNum
Hu35KsubA/RC_AA479910_at	Hu35KsubA	RC_AA479910_at	9	G-protein signalling modulator 1 (AGS3-like, C. elegans)	AA479910	NM_015597	NP_056412	GPSM1	Hs.239370	Hs.239370	GPSM1	AL117478	RefSeqNP
Hu6800/M84349_at	Hu6800	M84349_at	11	CD59 molecule, complement regulatory protein	M84349	NM_000611 NM_203329 NM_203330 NM_203331	NP_000602 NP_976074 NP_976075 NP_976076	CD59	Hs.278573 Hs.593578	Hs.278573	CD59	NM_203330	RefSeq
Hu35KsubA/AA452724_at	Hu35KsubA	AA452724_at	19	programmed cell death 5	AA452724	NM_004708	NP_004699	PDCD5	Hs.443831	Hs.443831	PDCD5	AK124774	RefSeqNP
Hu6800/M87507_s_at	Hu6800	M87507_s_at	11	caspase 1, apoptosis-related cysteine peptidase (interleukin 1, beta, convertase)	M87507	NM_001223 NM_033292 NM_033293 NM_033294 NM_033295	NP_001214 NP_150634 NP_150635 NP_150636 NP_150637	CASP1	Hs.2490	Hs.2490	CASP1	NM_033292	RefSeq
Hu6800/U40343_at	Hu6800	U40343_at	19	cyclin-dependent kinase inhibitor 2D (p19, inhibits CDK4)	U40343	NM_001800 NM_079421	NP_001791 NP_524145	CDKN2D	Hs.435051	Hs.435051	CDKN2D	NM_001800	RefSeq
Hu35KsubA/AA174185_at	Hu35KsubA	AA174185_at	17	solute carrier family 9 (sodium/hydrogen exchanger), member 3 regulator 1	AA174185	NM_004252	NP_004243	SLC9A3R1	Hs.396783	Hs.396783	SLC9A3R1	BX648303	RefSeqNP
Hu6800/D80005_at	Hu6800	D80005_at	9	family with sequence similarity 120A	D80005	NM_014612	NP_055427	FAM120A	Hs.372003	Hs.446534	C9orf10	NM_014612	RefSeq
Hu35KsubA/AA308998_at	Hu35KsubA	AA308998_at	3	CDV3 homolog (mouse)	AA308998	NM_017548	NP_060018	CDV3	Hs.642726	Hs.283690	H41	AK096865	RefSeqNP
Hu6800/M30448_s_at	Hu6800	M30448_s_at	19	fibrillarin	M30448	NM_001436	NP_001427	FBL	Hs.299002	Hs.99853	FBL	BG324446	RefSeqNP
Hu35KsubA/X56597_s_at	Hu35KsubA	X56597_s_at	19	fibrillarin	X56597	NM_001436	NP_001427	FBL	Hs.299002	Hs.99853	FBL	BG324446	RefSeqNP
Hu6800/U20980_at	Hu6800	U20980_at	21	chromatin assembly factor 1, subunit B (p60)	U20980	NM_005441	NP_005432	CHAF1B	Hs.75238	Hs.75238	CHAF1B	NM_005441	RefSeq
Hu35KsubA/RC_AA425872_at	Hu35KsubA	RC_AA425872_at	19	NADH dehydrogenase (ubiquinone) 1 alpha subcomplex, 7, 14.5kDa	AA425872	NM_005001	NP_004992	NDUFA7	Hs.333427	Hs.19561	NDUFA7	BM545518	RefSeqNP
Hu6800/J04444_at	Hu6800	J04444_at	8	cytochrome c-1	J04444	NM_001916	NP_001907	CYC1	Hs.289271	Hs.289271	CYC1	BF569085	RefSeqNP
Hu6800/X13293_at	Hu6800	X13293_at	20	v-myb myeloblastosis viral oncogene homolog (avian)-like 2	X13293	NM_002466	NP_002457	MYBL2	Hs.179718	Hs.179718	MYBL2	BX647151	RefSeqNP
Hu6800/HG4157-HT4427_at	Hu6800	HG4157-HT4427_at	21	phosphoribosylglycinamide formyltransferase, phosphoribosylglycinamide synthetase, phosphoribosylaminoimidazole synthetase	HG4157-HT4427	NM_000819 NM_175085	NP_000810 NP_780294	GART	Hs.473648	Hs.82285	GART	BC068438	RefSeqNP
Hu6800/X54199_s_at	Hu6800	X54199_s_at	21	phosphoribosylglycinamide formyltransferase, phosphoribosylglycinamide synthetase, phosphoribosylaminoimidazole synthetase	X54199	NM_000819 NM_175085	NP_000810 NP_780294	GART	Hs.473648	Hs.82285	GART	BC068438	RefSeqNP
Hu6800/U50535_at	Hu6800	U50535_at	13	NA	U50535	NM_014887	NP_055702	PFAAP5	Hs.507680	Hs.131727	PFAAP5	AL049783	RefSeqNP
Hu6800/L05779_at	Hu6800	L05779_at	8	epoxide hydrolase 2, cytoplasmic	L05779	NM_001979	NP_001970	EPHX2	Hs.212088	Hs.212088	EPHX2	AK094393	RefSeqNP
Hu35KsubA/AA011479_at	Hu35KsubA	AA011479_at	8	epoxide hydrolase 2, cytoplasmic	AA011479	NM_001979	NP_001970	EPHX2	Hs.212088	Hs.212088	EPHX2	AK094393	RefSeqNP
Hu6800/U68536_at	Hu6800	U68536_at	18	zinc finger protein 24	U68536	NM_006965	NP_008896	ZNF24	Hs.591057	Hs.173911	ZNF24	NM_006965	RefSeq
Hu6800/D87464_at	Hu6800	D87464_at	6	KIAA0274	D87464	NM_014845	NP_055660	KIAA0274	Hs.529959	Hs.419998	KIAA0274	NM_014845	RefSeq
Hu35KsubA/RC_D20171_at	Hu35KsubA	RC_D20171_at	7	lunatic fringe homolog (Drosophila)	D20171	NM_001040167 NM_001040168	NP_001035257 NP_001035258	LFNG	Hs.159142	Hs.159142	LFNG	AK096284	Symbol
Hu35KsubA/U94354_at	Hu35KsubA	U94354_at	7	lunatic fringe homolog (Drosophila)	U94354	NM_001040167 NM_001040168	NP_001035257 NP_001035258	LFNG	Hs.159142	Hs.159142	LFNG	AK096284	Symbol
Hu6800/D17461_at	Hu6800	D17461_at	12	WNK lysine deficient protein kinase 1	D17461	NM_018979	NP_061852	WNK1	Hs.356604	Hs.275999	PRKWNK1	AJ296290	RefSeqNP
Hu6800/U00946_at	Hu6800	U00946_at	12	WNK lysine deficient protein kinase 1	U00946	NM_018979	NP_061852	WNK1	Hs.356604	Hs.275999	PRKWNK1	AJ296290	RefSeqNP
Hu35KsubA/AA287749_at	Hu35KsubA	AA287749_at	12	WNK lysine deficient protein kinase 1	AA287749	NM_018979	NP_061852	WNK1	Hs.356604	Hs.275999	PRKWNK1	AJ296290	RefSeqNP
Hu35KsubA/AB002342_at	Hu35KsubA	AB002342_at	12	WNK lysine deficient protein kinase 1	AB002342	NM_018979	NP_061852	WNK1	Hs.356604	Hs.275999	PRKWNK1	AJ296290	RefSeqNP
Hu35KsubA/N81167_s_at	Hu35KsubA	N81167_s_at	12	WNK lysine deficient protein kinase 1	N81167	NM_018979	NP_061852	WNK1	Hs.356604	Hs.275999	PRKWNK1	AJ296290	RefSeqNP
Hu35KsubA/U00946_at	Hu35KsubA	U00946_at	12	WNK lysine deficient protein kinase 1	U00946	NM_018979	NP_061852	WNK1	Hs.356604	Hs.275999	PRKWNK1	AJ296290	RefSeqNP
Hu6800/Z15005_at	Hu6800	Z15005_at	4	centromere protein E, 312kDa	Z15005	NM_001813	NP_001804	CENPE	Hs.75573	Hs.75573	CENPE	NM_001813	RefSeq
Hu6800/M13699_at	Hu6800	M13699_at	3	ceruloplasmin (ferroxidase)	M13699	NM_000096	NP_000087	CP	Hs.558314	Hs.282557	CP	NM_000096	RefSeq
Hu35KsubA/RC_AA191647_at	Hu35KsubA	RC_AA191647_at	3	ceruloplasmin (ferroxidase)	AA191647	NM_000096	NP_000087	CP	Hs.558314	Hs.282557	CP	NM_000096	RefSeq
Hu35KsubA/AA090670_at	Hu35KsubA	AA090670_at	10	BUB3 budding uninhibited by benzimidazoles 3 homolog (yeast)	AA090670	NM_001007793 NM_004725	NP_001007794 NP_004716	BUB3	Hs.418533	Hs.418533	BUB3	BX647392	RefSeqNP
Hu35KsubA/AA471278_at	Hu35KsubA	AA471278_at	10	BUB3 budding uninhibited by benzimidazoles 3 homolog (yeast)	AA471278	NM_001007793 NM_004725	NP_001007794 NP_004716	BUB3	Hs.418533	Hs.418533	BUB3	BX647392	RefSeqNP
Hu35KsubA/L44544_at	Hu35KsubA	L44544_at	10	BUB3 budding uninhibited by benzimidazoles 3 homolog (yeast)	L44544	NM_001007793 NM_004725	NP_001007794 NP_004716	BUB3	Hs.418533	Hs.418533	BUB3	BX647392	RefSeqNP
Hu6800/U49835_s_at	Hu6800	U49835_s_at	1	chitinase 3-like 2	U49835	NM_001025197 NM_001025199 NM_004000	NP_001020368 NP_001020370 NP_003991	CHI3L2	Hs.514840	Hs.154138	CHI3L2	U58515	RefSeqNP
Hu6800/J05614_at	Hu6800	J05614_at	20	proliferating cell nuclear antigen	J05614	NM_002592 NM_182649	NP_002583 NP_872590	PCNA	Hs.147433	Hs.78996	PCNA	BE896331	RefSeqNP
Hu6800/M15796_at	Hu6800	M15796_at	20	proliferating cell nuclear antigen	M15796	NM_002592 NM_182649	NP_002583 NP_872590	PCNA	Hs.147433	Hs.78996	PCNA	BE896331	RefSeqNP
Hu6800/Z84718_cds1_at	Hu6800	Z84718_cds1_at	22	glutathione S-transferase theta 1	Z84718	NM_000853	NP_000844	GSTT1	Hs.268573 Hs.568022	Hs.268573	GSTT1	AL359937	RefSeqNP
Hu6800/M87339_at	Hu6800	M87339_at	3	replication factor C (activator 1) 4, 37kDa	M87339	NM_002916 NM_181573	NP_002907 NP_853551	RFC4	Hs.591322	Hs.35120	RFC4	NM_002916	RefSeq
Hu6800/X07834_at	Hu6800	X07834_at	6	superoxide dismutase 2, mitochondrial	X07834	NM_000636 NM_001024465 NM_001024466	NP_000627 NP_001019636 NP_001019637	SOD2	Hs.487046	Hs.384944	SOD2	BM994509	RefSeqNP
Hu6800/X65965_s_at	Hu6800	X65965_s_at	6	superoxide dismutase 2, mitochondrial	X65965	NM_000636 NM_001024465 NM_001024466	NP_000627 NP_001019636 NP_001019637	SOD2	Hs.487046	Hs.384944	SOD2	BM994509	RefSeqNP
Hu35KsubA/AA090257_at	Hu35KsubA	AA090257_at	6	superoxide dismutase 2, mitochondrial	AA090257	NM_000636 NM_001024465 NM_001024466	NP_000627 NP_001019636 NP_001019637	SOD2	Hs.487046	Hs.384944	SOD2	BM994509	RefSeqNP
Hu35KsubA/AA461140_at	Hu35KsubA	AA461140_at	6	superoxide dismutase 2, mitochondrial	AA461140	NM_000636 NM_001024465 NM_001024466	NP_000627 NP_001019636 NP_001019637	SOD2	Hs.487046	Hs.384944	SOD2	BM994509	RefSeqNP
Hu35KsubA/R73164_at	Hu35KsubA	R73164_at	6	superoxide dismutase 2, mitochondrial	R73164	NM_000636 NM_001024465 NM_001024466	NP_000627 NP_001019636 NP_001019637	SOD2	Hs.487046	Hs.384944	SOD2	BM994509	RefSeqNP
Hu35KsubA/R22178_at	Hu35KsubA	R22178_at	7	PAX interacting (with transcription-activation domain) protein 1	R22178	NM_007349	NP_031375	PAXIP1	Hs.443881	Hs.443881	PAXIP1L	BX640616	RefSeqNP
Hu6800/X79234_at	Hu6800	X79234_at	1	ribosomal protein L11	X79234	NM_000975	NP_000966	RPL11	Hs.388664	Hs.388664	RPL11	BF572330	RefSeqNP
Hu6800/U72661_at	Hu6800	U72661_at	9	ninjurin 1	U72661	NM_004148	NP_004139	NINJ1	Hs.494457	Hs.11342	NINJ1	BQ073581	RefSeqNP
Hu6800/D90084_at	Hu6800	D90084_at	X	pyruvate dehydrogenase (lipoamide) alpha 1	D90084	NM_000284	NP_000275	PDHA1	Hs.530331	Hs.1023	PDHA1	AK092210	RefSeqNP
Hu35KsubA/W02027_s_at	Hu35KsubA	W02027_s_at	11	chromosome 11 open reading frame 54	W02027	NM_014039	NP_054758	C11orf54	Hs.8360	Hs.8360	PTD012	BC046477	RefSeqNP
Hu6800/D50678_at	Hu6800	D50678_at	1	low density lipoprotein receptor-related protein 8, apolipoprotein e receptor	D50678	NM_001018054 NM_004631 NM_017522 NM_033300	NP_001018064 NP_004622 NP_059992 NP_150643	LRP8	Hs.576154	Hs.410784	LRP8	NM_004631	RefSeq
Hu6800/Z75190_s_at	Hu6800	Z75190_s_at	1	low density lipoprotein receptor-related protein 8, apolipoprotein e receptor	Z75190	NM_001018054 NM_004631 NM_017522 NM_033300	NP_001018064 NP_004622 NP_059992 NP_150643	LRP8	Hs.576154	Hs.410784	LRP8	NM_004631	RefSeq
Hu6800/Y00815_at	Hu6800	Y00815_at	1	protein tyrosine phosphatase, receptor type, F	Y00815	NM_002840 NM_130440	NP_002831 NP_569707	PTPRF	Hs.272062	Hs.75216	PTPRF	NM_002840	RefSeq
Hu6800/X12876_s_at	Hu6800	X12876_s_at	12	keratin 18	X12876	NM_000224 NM_199187	NP_000215 NP_954657	KRT18	Hs.406013	Hs.406013	KRT18	BF569100	RefSeqNP
Hu6800/L25876_at	Hu6800	L25876_at	14	cyclin-dependent kinase inhibitor 3 (CDK2-associated dual specificity phosphatase)	L25876	NM_005192	NP_005183	CDKN3	Hs.84113	Hs.84113	CDKN3	BQ056337	RefSeqNP
Hu6800/M87503_at	Hu6800	M87503_at	14	interferon-stimulated transcription factor 3, gamma 48kDa	M87503	NM_006084	NP_006075	ISGF3G	Hs.1706	Hs.1706	ISGF3G	BC035716	RefSeqNP
Hu6800/U65410_at	Hu6800	U65410_at	4	MAD2 mitotic arrest deficient-like 1 (yeast)	U65410	NM_002358	NP_002349	MAD2L1	Hs.591697	Hs.79078	MAD2L1	U65410	AccNum
Hu6800/X84373_at	Hu6800	X84373_at	21	nuclear receptor interacting protein 1	X84373	NM_003489	NP_003480	NRIP1	Hs.155017	Hs.155017	NRIP1	NM_003489	RefSeq
Hu6800/U20908_at	Hu6800	U20908_at	19	melanoma associated antigen (mutated) 1	U20908	NM_032853	NP_116242	MUM1	Hs.515016	Hs.454758	MUM1	NM_032853	RefSeq
Hu35KsubA/AA291374_s_at	Hu35KsubA	AA291374_s_at	19	melanoma associated antigen (mutated) 1	AA291374	NM_032853	NP_116242	MUM1	Hs.515016	Hs.454758	MUM1	NM_032853	RefSeq
Hu6800/L07493_at	Hu6800	L07493_at	7	replication protein A3, 14kDa	L07493	NM_002947	NP_002938	RPA3	Hs.487540	Hs.1608	RPA3	BF217712	RefSeqNP
Hu6800/U63717_at	Hu6800	U63717_at	9	osteoclast stimulating factor 1	U63717	NM_012383	NP_036515	OSTF1	Hs.494192	Hs.47011	OSTF1	AK091034	RefSeqNP
Hu6800/Z47087_at	Hu6800	Z47087_at	5	S-phase kinase-associated protein 1A (p19A)	Z47087	NM_006930 NM_170679	NP_008861 NP_733779	SKP1A	Hs.171626	Hs.171626	SKP1A	NM_006930	RefSeq
Hu6800/M60459_at	Hu6800	M60459_at	19	erythropoietin receptor	M60459	NM_000121	NP_000112	EPOR	Hs.375142 Hs.631624	Hs.127826	EPOR	BC019092	RefSeqNP
Hu6800/X97671_at	Hu6800	X97671_at	19	erythropoietin receptor	X97671	NM_000121	NP_000112	EPOR	Hs.375142 Hs.631624	Hs.127826	EPOR	BC019092	RefSeqNP
Hu35KsubA/M60459_at	Hu35KsubA	M60459_at	19	erythropoietin receptor	M60459	NM_000121	NP_000112	EPOR	Hs.375142 Hs.631624	Hs.127826	EPOR	BC019092	RefSeqNP
Hu6800/U96922_at	Hu6800	U96922_at	4	inositol polyphosphate-4-phosphatase, type II, 105kDa	U96922	NM_003866	NP_003857	INPP4B	Hs.292075	Hs.153687	INPP4B	BX649090	RefSeqNP
Hu6800/L27841_at	Hu6800	L27841_at	8	pericentriolar material 1	L27841	NM_006197	NP_006188	PCM1	Hs.491148	Hs.348501	PCM1	NM_006197	RefSeq
Hu6800/D79995_at	Hu6800	D79995_at	2	tubulin tyrosine ligase-like family, member 4	D79995	NM_014640	NP_055455	TTLL4	Hs.471405	Hs.169910	TTLL4	D79995	AccNum
Hu35KsubA/AA091605_at	Hu35KsubA	AA091605_at	22	ring-box 1	AA091605	NM_014248	NP_055063	RBX1	Hs.474949	Hs.373992	RBX1	BU729963	RefSeqNP
Hu6800/U37547_at	Hu6800	U37547_at	11	baculoviral IAP repeat-containing 2	U37547	NM_001166	NP_001157	BIRC2	Hs.643515	Hs.289107	BIRC2	BC028578	RefSeqNP
Hu6800/U66702_at	Hu6800	U66702_at	7	protein tyrosine phosphatase, receptor type, N polypeptide 2	U66702	NM_002847 NM_130842 NM_130843	NP_002838 NP_570857 NP_570858	PTPRN2	Hs.490789	Hs.74624	PTPRN2	AB002385	RefSeqNP
Hu6800/U28368_at	Hu6800	U28368_at	6	inhibitor of DNA binding 4, dominant negative helix-loop-helix protein	U28368	NM_001546	NP_001537	ID4	Hs.519601	Hs.391392	ID4	BM701438	RefSeqNP
Hu6800/M80254_at	Hu6800	M80254_at	10	peptidylprolyl isomerase F (cyclophilin F)	M80254	NM_005729	NP_005720	PPIF	Hs.381072	Hs.381072	PPIF	NM_005729	RefSeq
Hu35KsubA/RC_AA402000_at	Hu35KsubA	RC_AA402000_at	21	family with sequence similarity 3, member B	AA402000	NM_058186 NM_206964	NP_478066 NP_996847	FAM3B	Hs.473877	Hs.20415	FAM3B	BC036314	RefSeqNP
Hu6800/U82130_at	Hu6800	U82130_at	11	tumor susceptibility gene 101	U82130	NM_006292	NP_006283	TSG101	Hs.523512	Hs.444556	TSG101	BM542397	RefSeqNP
Hu35KsubA/RC_D59958_at	Hu35KsubA	RC_D59958_at	11	tumor susceptibility gene 101	D59958	NM_006292	NP_006283	TSG101	Hs.523512	Hs.444556	TSG101	BM542397	RefSeqNP
Hu35KsubA/AB002305_at	Hu35KsubA	AB002305_at	15	aryl-hydrocarbon receptor nuclear translocator 2	AB002305	NM_014862	NP_055677	ARNT2	Hs.459070	Hs.6111	ARNT2	BX647212	RefSeqNP
Hu6800/X99226_at	Hu6800	X99226_at	16	Fanconi anemia, complementation group A	X99226	NM_000135 NM_001018112	NP_000126 NP_001018122	FANCA	Hs.567267	Hs.284153	FANCA	NM_000135	RefSeq
Hu35KsubA/X99226_at	Hu35KsubA	X99226_at	16	Fanconi anemia, complementation group A	X99226	NM_000135 NM_001018112	NP_000126 NP_001018122	FANCA	Hs.567267	Hs.284153	FANCA	NM_000135	RefSeq
Hu35KsubA/W78726_at	Hu35KsubA	W78726_at	20	aurora kinase A	W78726	NM_003600 NM_198433 NM_198434 NM_198435 NM_198436 NM_198437	NP_003591 NP_940835 NP_940836 NP_940837 NP_940838 NP_940839	AURKA	Hs.250822	Hs.250822	STK6	NM_198433	RefSeq
Hu6800/S68805_at	Hu6800	S68805_at	15	glycine amidinotransferase (L-arginine:glycine amidinotransferase)	S68805	NM_001482	NP_001473	GATM	Hs.75335	Hs.75335	GATM	AK098055	RefSeqNP
Hu6800/X86401_s_at	Hu6800	X86401_s_at	15	glycine amidinotransferase (L-arginine:glycine amidinotransferase)	X86401	NM_001482	NP_001473	GATM	Hs.75335	Hs.75335	GATM	AK098055	RefSeqNP
Hu35KsubA/C02460_at	Hu35KsubA	C02460_at	7	STARD3 N-terminal like	C02460	NM_032016	NP_114405	STARD3NL	Hs.309753	Hs.13467	STARD3NL	AK091579	RefSeqNP
Hu6800/D38537_s_at	Hu6800	D38537_s_at	1	protoporphyrinogen oxidase	D38537	NM_000309	NP_000300	PPOX	Hs.517373	Hs.376314	PPOX	AK094855	RefSeqNP
Hu35KsubA/U26446_s_at	Hu35KsubA	U26446_s_at	1	protoporphyrinogen oxidase	U26446	NM_000309	NP_000300	PPOX	Hs.517373	Hs.376314	PPOX	AK094855	RefSeqNP
Hu6800/HG1515-HT1515_f_at	Hu6800	HG1515-HT1515_f_at	5	basic transcription factor 3	HG1515-HT1515	NM_001037637 NM_001207	NP_001032726 NP_001198	BTF3	Hs.591768	Hs.446567	BTF3	BX537826	RefSeqNP
Hu6800/X84709_at	Hu6800	X84709_at	11	Fas (TNFRSF6)-associated via death domain	X84709	NM_003824	NP_003815	FADD	Hs.86131	Hs.86131	FADD	NM_003824	RefSeq
Hu6800/D13988_at	Hu6800	D13988_at	10	GDP dissociation inhibitor 2	D13988	NM_001494	NP_001485	GDI2	Hs.299055	Hs.56845	GDI2	AK122841	RefSeqNP
Hu6800/X70683_at	Hu6800	X70683_at	6	SRY (sex determining region Y)-box 4	X70683	NM_003107	NP_003098	SOX4	Hs.357901	Hs.357901	SOX4	NM_003107	RefSeq
Hu35KsubA/AA355201_at	Hu35KsubA	AA355201_at	6	SRY (sex determining region Y)-box 4	AA355201	NM_003107	NP_003098	SOX4	Hs.357901	Hs.357901	SOX4	NM_003107	RefSeq
Hu35KsubA/AA458584_at	Hu35KsubA	AA458584_at	6	SRY (sex determining region Y)-box 4	AA458584	NM_003107	NP_003098	SOX4	Hs.357901	Hs.357901	SOX4	NM_003107	RefSeq
Hu35KsubA/X70683_at	Hu35KsubA	X70683_at	6	SRY (sex determining region Y)-box 4	X70683	NM_003107	NP_003098	SOX4	Hs.357901	Hs.357901	SOX4	NM_003107	RefSeq
Hu6800/D31767_at	Hu6800	D31767_at	12	DAZ associated protein 2	D31767	NM_014764	NP_055579	DAZAP2	Hs.369761	Hs.369761	DAZAP2	AK125855	RefSeqNP
Hu35KsubA/RC_C21155_at	Hu35KsubA	RC_C21155_at	3	NADH dehydrogenase (ubiquinone) 1 beta subcomplex, 5, 16kDa	C21155	NM_002492	NP_002483	NDUFB5	Hs.518424	Hs.19236	NDUFB5	BX648034	RefSeqNP
Hu35KsubA/H66279_at	Hu35KsubA	H66279_at	22	synaptogyrin 1	H66279	NM_004711 NM_145731 NM_145738	NP_004702 NP_663783 NP_663791	SYNGR1	Hs.216226	Hs.414343	SYNGR1	NM_004711	RefSeq
Hu6800/Z70276_s_at	Hu6800	Z70276_s_at	3	fibroblast growth factor 12	Z70276	NM_004113 NM_021032	NP_004104 NP_066360	FGF12	Hs.584758	Hs.343809	FGF12	AK125307	RefSeqNP
Hu35KsubA/AA169546_at	Hu35KsubA	AA169546_at	3	fibroblast growth factor 12	AA169546	NM_004113 NM_021032	NP_004104 NP_066360	FGF12	Hs.584758	Hs.343809	FGF12	AK125307	RefSeqNP
Hu35KsubA/RC_D60438_at	Hu35KsubA	RC_D60438_at	3	fibroblast growth factor 12	D60438	NM_004113 NM_021032	NP_004104 NP_066360	FGF12	Hs.584758	Hs.343809	FGF12	AK125307	RefSeqNP
Hu6800/U47414_at	Hu6800	U47414_at	4	cyclin G2	U47414	NM_004354	NP_004345	CCNG2	Hs.13291	Hs.13291	CCNG2	AK092638	RefSeqNP
Hu35KsubA/RC_AA127818_i_at	Hu35KsubA	RC_AA127818_i_at	4	cyclin G2	AA127818	NM_004354	NP_004345	CCNG2	Hs.13291	Hs.13291	CCNG2	AK092638	RefSeqNP
Hu6800/Z69043_s_at	Hu6800	Z69043_s_at	X	signal sequence receptor, delta (translocon-associated protein delta)	Z69043	NM_006280	NP_006271	SSR4	Hs.409223	Hs.409223	SSR4	AK057117	RefSeqNP
Hu6800/M28210_at	Hu6800	M28210_at	19	RAB3A, member RAS oncogene family	M28210	NM_002866	NP_002857	RAB3A	Hs.27744	Hs.27744	RAB3A	BU729319	RefSeqNP
Hu6800/J05459_at	Hu6800	J05459_at	1	glutathione S-transferase M3 (brain)	J05459	NM_000849	NP_000840	GSTM3	Hs.2006	Hs.2006	GSTM3	NM_000849	RefSeq
Hu6800/L42373_at	Hu6800	L42373_at	1	protein phosphatase 2, regulatory subunit B (B56), alpha isoform	L42373	NM_006243	NP_006234	PPP2R5A	Hs.497684	Hs.155079	PPP2R5A	NM_006243	RefSeq
Hu6800/L33881_at	Hu6800	L33881_at	3	protein kinase C, iota	L33881	NM_002740	NP_002731	PRKCI	Hs.478199	Hs.496511	PRKCI	NM_002740	RefSeq
Hu6800/AC000064_cds2_at	Hu6800	AC000064_cds2_at	7	peroxisome biogenesis factor 1	AC000064	NM_000466	NP_000457	PEX1	Hs.164682	Hs.164682	PEX1	AB008112	RefSeqNP
Hu35KsubA/AC000064_cds2_at	Hu35KsubA	AC000064_cds2_at	7	peroxisome biogenesis factor 1	AC000064	NM_000466	NP_000457	PEX1	Hs.164682	Hs.164682	PEX1	AB008112	RefSeqNP
Hu6800/L15702_at	Hu6800	L15702_at	6	complement factor B	L15702	NM_001710	NP_001701	CFB	Hs.69771	Hs.69771	BF	NM_001710	RefSeq
Hu6800/S83365_at	Hu6800	S83365_at	11	Yip1 interacting factor homolog A (S. cerevisiae)	S83365	NM_020470	NP_065203	YIF1A	Hs.446445	Hs.446445	YIF1	BM462434	RefSeqNP
Hu35KsubA/RC_AA128902_at	Hu35KsubA	RC_AA128902_at	11	Yip1 interacting factor homolog A (S. cerevisiae)	AA128902	NM_020470	NP_065203	YIF1A	Hs.446445	Hs.446445	YIF1	BM462434	RefSeqNP
Hu6800/L32866_at	Hu6800	L32866_at	17	baculoviral IAP repeat-containing 5 (survivin)	L32866	NM_001012270 NM_001012271 NM_001168	NP_001012270 NP_001012271 NP_001159	BIRC5	Hs.514527	Hs.1578	BIRC5	BM909357	RefSeqNP
Hu35KsubA/U75285_rna1_at	Hu35KsubA	U75285_rna1_at	17	baculoviral IAP repeat-containing 5 (survivin)	U75285	NM_001012270 NM_001012271 NM_001168	NP_001012270 NP_001012271 NP_001159	BIRC5	Hs.514527	Hs.1578	BIRC5	BM909357	RefSeqNP
Hu35KsubA/RC_AA418420_at	Hu35KsubA	RC_AA418420_at	17	chromosome 17 open reading frame 63	AA418420	NM_018182	NP_060652	C17orf63	Hs.564533	Hs.295909	FLJ10700	AK001562	RefSeqNP
Hu35KsubA/RC_AA430032_at	Hu35KsubA	RC_AA430032_at	5	pituitary tumor-transforming 1	AA430032	NM_004219	NP_004210	PTTG1	Hs.350966	Hs.350966	PTTG1	BQ278502	RefSeqNP
Hu6800/M27504_s_at	Hu6800	M27504_s_at	3	topoisomerase (DNA) II beta 180kDa	M27504	NM_001068	NP_001059	TOP2B	Hs.475733	Hs.282346	TOP2B	NM_001068	RefSeq
Hu6800/Z15115_at	Hu6800	Z15115_at	3	topoisomerase (DNA) II beta 180kDa	Z15115	NM_001068	NP_001059	TOP2B	Hs.475733	Hs.282346	TOP2B	NM_001068	RefSeq
Hu6800/X91141_at	Hu6800	X91141_at	17	rabaptin, RAB GTPase binding effector protein 1	X91141	NM_004703	NP_004694	RABEP1	Hs.592121	Hs.390163	RABEP1	NM_004703	RefSeq
Hu35KsubA/RC_AA176987_at	Hu35KsubA	RC_AA176987_at	17	rabaptin, RAB GTPase binding effector protein 1	AA176987	NM_004703	NP_004694	RABEP1	Hs.592121	Hs.390163	RABEP1	NM_004703	RefSeq
Hu35KsubA/RC_AA412174_s_at	Hu35KsubA	RC_AA412174_s_at	17	rabaptin, RAB GTPase binding effector protein 1	AA412174	NM_004703	NP_004694	RABEP1	Hs.592121	Hs.390163	RABEP1	NM_004703	RefSeq
Hu35KsubA/W58520_at	Hu35KsubA	W58520_at	17	rabaptin, RAB GTPase binding effector protein 1	W58520	NM_004703	NP_004694	RABEP1	Hs.592121	Hs.390163	RABEP1	NM_004703	RefSeq
Hu35KsubA/C01169_at	Hu35KsubA	C01169_at	7	paternally expressed 10	C01169	NM_001040152 NM_015068	NP_001035242 NP_055883	PEG10	Hs.147492	Hs.137476	PEG10	AB049150	Symbol
Hu35KsubA/T95813_f_at	Hu35KsubA	T95813_f_at	7	paternally expressed 10	T95813	NM_001040152 NM_015068	NP_001035242 NP_055883	PEG10	Hs.147492	Hs.137476	PEG10	AB049150	Symbol
Hu6800/X74331_at	Hu6800	X74331_at	6	primase, polypeptide 2A, 58kDa	X74331	NM_000947	NP_000938	PRIM2A	Hs.485640	Hs.440603	PRIM2A	NM_000947	RefSeq
Hu6800/U20240_at	Hu6800	U20240_at	19	CCAAT/enhancer binding protein (C/EBP), gamma	U20240	NM_001806	NP_001797	CEBPG	Hs.429666	Hs.2227	CEBPG	NM_001806	RefSeq
Hu35KsubA/RC_AA256952_at	Hu35KsubA	RC_AA256952_at	19	CCAAT/enhancer binding protein (C/EBP), gamma	AA256952	NM_001806	NP_001797	CEBPG	Hs.429666	Hs.2227	CEBPG	NM_001806	RefSeq
Hu6800/U11791_at	Hu6800	U11791_at	5	cyclin H	U11791	NM_001239	NP_001230	CCNH	Hs.292524	Hs.514	CCNH	AK094534	RefSeqNP
Hu6800/D14878_at	Hu6800	D14878_at	10	chromosome 10 open reading frame 7	D14878	NM_006023	NP_006014	C10orf7	Hs.412842	Hs.412842	C10orf7	AK023925	RefSeqNP
Hu6800/D31885_at	Hu6800	D31885_at	16	ADP-ribosylation factor-like 6 interacting protein	D31885	NM_015161	NP_055976	ARL6IP	Hs.75249	Hs.75249	ARL6IP	BC010281	RefSeqNP
Hu35KsubA/RC_AA148318_s_at	Hu35KsubA	RC_AA148318_s_at	16	ADP-ribosylation factor-like 6 interacting protein	AA148318	NM_015161	NP_055976	ARL6IP	Hs.75249	Hs.75249	ARL6IP	BC010281	RefSeqNP
Hu6800/U62800_at	Hu6800	U62800_at	11	cystatin E/M	U62800	NM_001323	NP_001314	CST6	Hs.139389	Hs.139389	CST6	AK092391	RefSeqNP
Hu6800/Y11306_rna1_at	Hu6800	Y11306_rna1_at	10	transcription factor 7-like 2 (T-cell specific, HMG-box)	Y11306	NM_030756	NP_110383	TCF7L2	Hs.588935	Hs.214039	TCF7L2	BX648364	RefSeqNP
Hu35KsubA/W68649_at	Hu35KsubA	W68649_at	10	transcription factor 7-like 2 (T-cell specific, HMG-box)	W68649	NM_030756	NP_110383	TCF7L2	Hs.588935	Hs.214039	TCF7L2	BX648364	RefSeqNP
Hu6800/U51004_at	Hu6800	U51004_at	5	histidine triad nucleotide binding protein 1	U51004	NM_005340	NP_005331	HINT1	Hs.483305	Hs.256697	HINT1	AK054976	RefSeqNP
Hu6800/M12036_at	Hu6800	M12036_at	17	v-erb-b2 erythroblastic leukemia viral oncogene homolog 2, neuro/glioblastoma derived oncogene homolog (avian)	M12036	NM_001005862 NM_004448	NP_001005862 NP_004439	ERBB2	Hs.446352	Hs.446352	ERBB2	AK131568	RefSeqNP
Hu6800/X03363_s_at	Hu6800	X03363_s_at	17	v-erb-b2 erythroblastic leukemia viral oncogene homolog 2, neuro/glioblastoma derived oncogene homolog (avian)	X03363	NM_001005862 NM_004448	NP_001005862 NP_004439	ERBB2	Hs.446352	Hs.446352	ERBB2	AK131568	RefSeqNP
Hu35KsubA/S57296_at	Hu35KsubA	S57296_at	17	v-erb-b2 erythroblastic leukemia viral oncogene homolog 2, neuro/glioblastoma derived oncogene homolog (avian)	S57296	NM_001005862 NM_004448	NP_001005862 NP_004439	ERBB2	Hs.446352	Hs.446352	ERBB2	AK131568	RefSeqNP
Hu35KsubA/AA243393_at	Hu35KsubA	AA243393_at	13	serine/threonine kinase 24 (STE20 homolog, yeast)	AA243393	NM_001032296 NM_003576	NP_001027467 NP_003567	STK24	Hs.508514	Hs.168913	STK24	BC035578	RefSeqNP
Hu35KsubA/C01877_at	Hu35KsubA	C01877_at	20	phosphatidylinositol glycan anchor biosynthesis, class T	C01877	NM_015937	NP_057021	PIGT	Hs.437388	Hs.437388	PIGT	AK123590	RefSeqNP
Hu6800/D29013_at	Hu6800	D29013_at	8	polymerase (DNA directed), beta	D29013	NM_002690	NP_002681	POLB	Hs.521563	Hs.180107	POLB	NM_002690	RefSeq
Hu6800/S82472_at	Hu6800	S82472_at	8	polymerase (DNA directed), beta	S82472	NM_002690	NP_002681	POLB	Hs.521563	Hs.180107	POLB	NM_002690	RefSeq
Hu6800/U41654_at	Hu6800	U41654_at	9	Ras-related GTP binding A	U41654	NM_006570	NP_006561	RRAGA	Hs.432330	Hs.432330	RRAGA	U41654	AccNum
Hu6800/M99701_at	Hu6800	M99701_at	X	transcription elongation factor A (SII)-like 1	M99701	NM_001006639 NM_001006640 NM_004780	NP_001006640 NP_001006641 NP_004771	TCEAL1	Hs.95243	Hs.95243	TCEAL1	BM690957	RefSeqNP
Hu6800/X04741_at	Hu6800	X04741_at	4	ubiquitin carboxyl-terminal esterase L1 (ubiquitin thiolesterase)	X04741	NM_004181	NP_004172	UCHL1	Hs.518731	Hs.76118	UCHL1	AK055249	RefSeqNP
Hu6800/X58431_rna2_s_at	Hu6800	X58431_rna2_s_at	17	homeobox B6	X58431	NM_018952	NP_061825	HOXB6	Hs.98428	Hs.98428	HOXB6	NM_156036	Symbol
Hu35KsubA/X58431_rna2_s_at	Hu35KsubA	X58431_rna2_s_at	17	homeobox B6	X58431	NM_018952	NP_061825	HOXB6	Hs.98428	Hs.98428	HOXB6	NM_156036	Symbol
Hu35KsubA/RC_AA278824_at	Hu35KsubA	RC_AA278824_at	5	SAR1 gene homolog B (S. cerevisiae)	AA278824	NM_001033503 NM_016103	NP_001028675 NP_057187	SAR1B	Hs.432984	Hs.279582	SARA2	AK056821	RefSeqNP
Hu35KsubA/W67213_at	Hu35KsubA	W67213_at	5	SAR1 gene homolog B (S. cerevisiae)	W67213	NM_001033503 NM_016103	NP_001028675 NP_057187	SAR1B	Hs.432984	Hs.279582	SARA2	AK056821	RefSeqNP
Hu6800/M83822_at	Hu6800	M83822_at	4	LPS-responsive vesicle trafficking, beach and anchor containing	M83822	NM_006726	NP_006717	LRBA	Hs.480938	Hs.209846	LRBA	AF467287	RefSeqNP
Hu6800/AF015910_at	Hu6800	AF015910_at	17	A kinase (PRKA) anchor protein 1	AF015910	NM_003488	NP_003479	AKAP1	Hs.463506	Hs.78921	AKAP1	BC036702	Symbol
Hu6800/X97335_at	Hu6800	X97335_at	17	A kinase (PRKA) anchor protein 1	X97335	NM_003488	NP_003479	AKAP1	Hs.463506	Hs.78921	AKAP1	BC036702	Symbol
Hu35KsubA/T83397_at	Hu35KsubA	T83397_at	10	phytanoyl-CoA 2-hydroxylase	T83397	NM_001037537 NM_006214	NP_001032626 NP_006205	PHYH	Hs.498732	Hs.172887	PHYH	BC029512	RefSeqNP
Hu6800/X63629_at	Hu6800	X63629_at	16	cadherin 3, type 1, P-cadherin (placental)	X63629	NM_001793	NP_001784	CDH3	Hs.554598	Hs.191842	CDH3	BC041846	RefSeqNP
Hu6800/U88964_at	Hu6800	U88964_at	15	interferon stimulated exonuclease gene 20kDa	U88964	NM_002201	NP_002192	ISG20	Hs.459265	Hs.105434	ISG20	BC016341	RefSeqNP
Hu6800/M31627_at	Hu6800	M31627_at	22	X-box binding protein 1	M31627	NM_005080	NP_005071	XBP1	Hs.437638	Hs.437638	XBP1	AK093842	RefSeqNP
Hu6800/M59815_at	Hu6800	M59815_at	6	complement component 4A (Rodgers blood group)	M59815	NM_007293	NP_009224	C4A	Hs.534847	Hs.150833	C4A	BC063289	RefSeqNP
Hu6800/HG2591-HT2687_s_at	Hu6800	HG2591-HT2687_s_at	19	transcription factor 3 (E2A immunoglobulin enhancer binding factors E12/E47)	HG2591-HT2687	NM_003200	NP_003191	TCF3	Hs.371282	Hs.371282	TCF3	NM_003200	RefSeq
Hu6800/HG2604-HT2700_at	Hu6800	HG2604-HT2700_at	19	transcription factor 3 (E2A immunoglobulin enhancer binding factors E12/E47)	HG2604-HT2700	NM_003200	NP_003191	TCF3	Hs.371282	Hs.371282	TCF3	NM_003200	RefSeq
Hu6800/M31523_at	Hu6800	M31523_at	19	transcription factor 3 (E2A immunoglobulin enhancer binding factors E12/E47)	M31523	NM_003200	NP_003191	TCF3	Hs.371282	Hs.371282	TCF3	NM_003200	RefSeq
Hu6800/M65214_s_at	Hu6800	M65214_s_at	19	transcription factor 3 (E2A immunoglobulin enhancer binding factors E12/E47)	M65214	NM_003200	NP_003191	TCF3	Hs.371282	Hs.371282	TCF3	NM_003200	RefSeq
Hu35KsubA/AA210757_at	Hu35KsubA	AA210757_at	19	transcription factor 3 (E2A immunoglobulin enhancer binding factors E12/E47)	AA210757	NM_003200	NP_003191	TCF3	Hs.371282	Hs.371282	TCF3	NM_003200	RefSeq
Hu35KsubA/R11604_at	Hu35KsubA	R11604_at	8	kinesin family member 13B	R11604	NM_015254	NP_056069	KIF13B	Hs.444767	Hs.15711	KIF13B	NM_015254	RefSeq
Hu35KsubA/RC_AA398552_at	Hu35KsubA	RC_AA398552_at	8	kinesin family member 13B	AA398552	NM_015254	NP_056069	KIF13B	Hs.444767	Hs.15711	KIF13B	NM_015254	RefSeq
Hu6800/HG3733-HT4003_at	Hu6800	HG3733-HT4003_at	18	laminin, alpha 3	HG3733-HT4003	NM_000227 NM_198129	NP_000218 NP_937762	LAMA3	Hs.436367	Hs.83450	LAMA3	NM_198129	RefSeq
Hu6800/L34155_at	Hu6800	L34155_at	18	laminin, alpha 3	L34155	NM_000227 NM_198129	NP_000218 NP_937762	LAMA3	Hs.436367	Hs.83450	LAMA3	NM_198129	RefSeq
Hu35KsubA/L34155_at	Hu35KsubA	L34155_at	18	laminin, alpha 3	L34155	NM_000227 NM_198129	NP_000218 NP_937762	LAMA3	Hs.436367	Hs.83450	LAMA3	NM_198129	RefSeq
Hu6800/Y08374_rna1_at	Hu6800	Y08374_rna1_at	1	chitinase 3-like 1 (cartilage glycoprotein-39)	Y08374	NM_001276	NP_001267	CHI3L1	Hs.382202	Hs.382202	CHI3L1	BX648308	RefSeqNP
Hu6800/X17620_at	Hu6800	X17620_at	17	non-metastatic cells 1, protein (NM23A) expressed in	X17620	NM_000269 NM_198175	NP_000260 NP_937818	NME1	Hs.463456	Hs.118638	NME1	BM809638	RefSeqNP
Hu6800/S37730_s_at	Hu6800	S37730_s_at	2	insulin-like growth factor binding protein 2, 36kDa	S37730	NM_000597	NP_000588	IGFBP2	Hs.438102	Hs.433326	IGFBP2	BQ894155	RefSeqNP
Hu35KsubA/M35410_s_at	Hu35KsubA	M35410_s_at	2	insulin-like growth factor binding protein 2, 36kDa	M35410	NM_000597	NP_000588	IGFBP2	Hs.438102	Hs.433326	IGFBP2	BQ894155	RefSeqNP
Hu6800/U72066_at	Hu6800	U72066_at	18	retinoblastoma binding protein 8	U72066	NM_002894 NM_203291 NM_203292	NP_002885 NP_976036 NP_976037	RBBP8	Hs.546282	Hs.437224	RBBP8	NM_002894	RefSeq
Hu35KsubA/AA092261_at	Hu35KsubA	AA092261_at	8	secreted frizzled-related protein 1	AA092261	NM_003012	NP_003003	SFRP1	Hs.213424	Hs.7306	SFRP1	BC036503	RefSeqNP
Hu35KsubA/AA093348_at	Hu35KsubA	AA093348_at	8	secreted frizzled-related protein 1	AA093348	NM_003012	NP_003003	SFRP1	Hs.213424	Hs.7306	SFRP1	BC036503	RefSeqNP
Hu35KsubA/AF001900_at	Hu35KsubA	AF001900_at	8	secreted frizzled-related protein 1	AF001900	NM_003012	NP_003003	SFRP1	Hs.213424	Hs.7306	SFRP1	BC036503	RefSeqNP
Hu6800/J04088_at	Hu6800	J04088_at	17	topoisomerase (DNA) II alpha 170kDa	J04088	NM_001067	NP_001058	TOP2A	Hs.156346	Hs.156346	TOP2A	NM_001067	RefSeq
Hu6800/L47276_s_at	Hu6800	L47276_s_at	17	topoisomerase (DNA) II alpha 170kDa	L47276	NM_001067	NP_001058	TOP2A	Hs.156346	Hs.156346	TOP2A	NM_001067	RefSeq
Hu6800/Z48950_at	Hu6800	Z48950_at	17	H3 histone, family 3B (H3.3B)	Z48950	NM_005324	NP_005315	H3F3B	Hs.180877	Hs.180877	H3F3B	BX537379	RefSeqNP
Hu6800/L06419_at	Hu6800	L06419_at	1	procollagen-lysine 1, 2-oxoglutarate 5-dioxygenase 1	L06419	NM_000302	NP_000293	PLOD1	Hs.75093	Hs.75093	PLOD	NM_000302	RefSeq
Hu6800/U28833_at	Hu6800	U28833_at	21	Down syndrome critical region gene 1	U28833	NM_004414 NM_203417 NM_203418	NP_004405 NP_981962 NP_981963	DSCR1	Hs.282326	Hs.282326	DSCR1	AY325903	RefSeqNP
Hu6800/U85265_at	Hu6800	U85265_at	21	Down syndrome critical region gene 1	U85265	NM_004414 NM_203417 NM_203418	NP_004405 NP_981962 NP_981963	DSCR1	Hs.282326	Hs.282326	DSCR1	AY325903	RefSeqNP
Hu6800/U85267_at	Hu6800	U85267_at	21	Down syndrome critical region gene 1	U85267	NM_004414 NM_203417 NM_203418	NP_004405 NP_981962 NP_981963	DSCR1	Hs.282326	Hs.282326	DSCR1	AY325903	RefSeqNP
Hu6800/U41060_at	Hu6800	U41060_at	18	solute carrier family 39 (zinc transporter), member 6	U41060	NM_012319	NP_036451	SLC39A6	Hs.79136	Hs.79136	SLC39A6	NM_012319	RefSeq
Hu6800/U05040_at	Hu6800	U05040_at	1	far upstream element (FUSE) binding protein 1	U05040	NM_003902	NP_003893	FUBP1	Hs.567380	Hs.118962	FUBP1	NM_003902	RefSeq
Hu35KsubA/RC_AA460350_at	Hu35KsubA	RC_AA460350_at	1	far upstream element (FUSE) binding protein 1	AA460350	NM_003902	NP_003893	FUBP1	Hs.567380	Hs.118962	FUBP1	NM_003902	RefSeq
Hu6800/M27394_s_at	Hu6800	M27394_s_at	11	membrane-spanning 4-domains, subfamily A, member 1	M27394	NM_021950 NM_152866	NP_068769 NP_690605	MS4A1	Hs.438040	Hs.438040	MS4A1	NM_152866	RefSeq
Hu6800/X07203_at	Hu6800	X07203_at	11	membrane-spanning 4-domains, subfamily A, member 1	X07203	NM_021950 NM_152866	NP_068769 NP_690605	MS4A1	Hs.438040	Hs.438040	MS4A1	NM_152866	RefSeq
Hu6800/X12530_s_at	Hu6800	X12530_s_at	11	membrane-spanning 4-domains, subfamily A, member 1	X12530	NM_021950 NM_152866	NP_068769 NP_690605	MS4A1	Hs.438040	Hs.438040	MS4A1	NM_152866	RefSeq
Hu6800/U65011_at	Hu6800	U65011_at	22	preferentially expressed antigen in melanoma	U65011	NM_006115 NM_206953 NM_206954 NM_206955 NM_206956	NP_006106 NP_996836 NP_996837 NP_996838 NP_996839	PRAME	Hs.30743	Hs.30743	PRAME	BC022008	RefSeqNP
Hu6800/L07594_at	Hu6800	L07594_at	1	transforming growth factor, beta receptor III (betaglycan, 300kDa)	L07594	NM_003243	NP_003234	TGFBR3	Hs.482390	Hs.342874	TGFBR3	NM_003243	RefSeq
Hu35KsubA/N75203_s_at	Hu35KsubA	N75203_s_at	1	transforming growth factor, beta receptor III (betaglycan, 300kDa)	N75203	NM_003243	NP_003234	TGFBR3	Hs.482390	Hs.342874	TGFBR3	NM_003243	RefSeq
Hu6800/M16038_at	Hu6800	M16038_at	8	v-yes-1 Yamaguchi sarcoma viral related oncogene homolog	M16038	NM_002350	NP_002341	LYN	Hs.491767 Hs.614775	Hs.80887	LYN	BC059394	RefSeqNP
Hu6800/J04164_at	Hu6800	J04164_at	11	interferon induced transmembrane protein 1 (9-27)	J04164	NM_003641	NP_003632	IFITM1	Hs.458414	Hs.458414	IFITM1	BF210063	RefSeqNP
Hu6800/M22760_at	Hu6800	M22760_at	15	cytochrome c oxidase subunit Va	M22760	NM_004255	NP_004246	COX5A	Hs.401903	Hs.401903	COX5A	BM911641	RefSeqNP
Hu6800/U32849_at	Hu6800	U32849_at	2	N-myc (and STAT) interactor	U32849	NM_004688	NP_004679	NMI	Hs.54483	Hs.54483	NMI	AK124323	RefSeqNP
Hu35KsubA/AA316272_at	Hu35KsubA	AA316272_at	2	acyl-CoA synthetase long-chain family member 3	AA316272	NM_004457 NM_203372	NP_004448 NP_976251	ACSL3	Hs.471461	Hs.268012	ACSL3	NM_004457	RefSeq
Hu35KsubA/N44998_at	Hu35KsubA	N44998_at	2	acyl-CoA synthetase long-chain family member 3	N44998	NM_004457 NM_203372	NP_004448 NP_976251	ACSL3	Hs.471461	Hs.268012	ACSL3	NM_004457	RefSeq
Hu35KsubA/RC_AA236553_at	Hu35KsubA	RC_AA236553_at	2	acyl-CoA synthetase long-chain family member 3	AA236553	NM_004457 NM_203372	NP_004448 NP_976251	ACSL3	Hs.471461	Hs.268012	ACSL3	NM_004457	RefSeq
Hu6800/U54999_at	Hu6800	U54999_at	1	G-protein signalling modulator 2 (AGS3-like, C. elegans)	U54999	NM_013296	NP_037428	GPSM2	Hs.584901	Hs.278338	GPSM2	NM_013296	RefSeq
Hu35KsubA/U54999_at	Hu35KsubA	U54999_at	1	G-protein signalling modulator 2 (AGS3-like, C. elegans)	U54999	NM_013296	NP_037428	GPSM2	Hs.584901	Hs.278338	GPSM2	NM_013296	RefSeq
Hu6800/M24485_s_at	Hu6800	M24485_s_at	11	glutathione S-transferase pi	M24485	NM_000852	NP_000843	GSTP1	Hs.523836	Hs.411509	GSTP1	BM926728	RefSeqNP
Hu6800/U21689_at	Hu6800	U21689_at	11	glutathione S-transferase pi	U21689	NM_000852	NP_000843	GSTP1	Hs.523836	Hs.411509	GSTP1	BM926728	RefSeqNP
Hu6800/U32315_at	Hu6800	U32315_at	11	syntaxin 3	U32315	NM_004177	NP_004168	STX3	Hs.180711	Hs.82240	STX3A	BX538158	RefSeqNP
Hu35KsubA/AA027793_at	Hu35KsubA	AA027793_at	7	glutathione S-transferase kappa 1	AA027793	NM_015917	NP_057001	GSTK1	Hs.390667	Hs.390667	GSTK1	BF972232	RefSeqNP
Hu6800/S79267_at	Hu6800	S79267_at	12	CD4 molecule	S79267	NM_000616	NP_000607	CD4	Hs.631659	Hs.17483	CD4	S79267	AccNum
Hu6800/D14657_at	Hu6800	D14657_at	15	KIAA0101	D14657	NM_001029989 NM_014736	NP_001025160 NP_055551	KIAA0101	Hs.81892	Hs.81892	KIAA0101	AY358648	RefSeqNP
Hu6800/U46006_s_at	Hu6800	U46006_s_at	12	cysteine and glycine-rich protein 2	U46006	NM_001321	NP_001312	CSRP2	Hs.530904	Hs.10526	CSRP2	BM470905	RefSeqNP
Hu35KsubA/U95018_at	Hu35KsubA	U95018_at	12	cysteine and glycine-rich protein 2	U95018	NM_001321	NP_001312	CSRP2	Hs.530904	Hs.10526	CSRP2	BM470905	RefSeqNP
Hu6800/L78833_cds1_at	Hu6800	L78833_cds1_at	17	breast cancer 1, early onset	L78833	NM_007294 NM_007295 NM_007296 NM_007297 NM_007298 NM_007299 NM_007300 NM_007302 NM_007303 NM_007304 NM_007305	NP_009225 NP_009226 NP_009227 NP_009228 NP_009229 NP_009230 NP_009231 NP_009233 NP_009234 NP_009235 NP_009236	BRCA1	Hs.194143	Hs.194143	BRCA1	NM_007295	RefSeq
Hu6800/U64805_s_at	Hu6800	U64805_s_at	17	breast cancer 1, early onset	U64805	NM_007294 NM_007295 NM_007296 NM_007297 NM_007298 NM_007299 NM_007300 NM_007302 NM_007303 NM_007304 NM_007305	NP_009225 NP_009226 NP_009227 NP_009228 NP_009229 NP_009230 NP_009231 NP_009233 NP_009234 NP_009235 NP_009236	BRCA1	Hs.194143	Hs.194143	BRCA1	NM_007295	RefSeq
Hu6800/M29877_at	Hu6800	M29877_at	1	fucosidase, alpha-L- 1, tissue	M29877	NM_000147	NP_000138	FUCA1	Hs.370858	Hs.576	FUCA1	BC017338	RefSeqNP
Hu6800/D84276_at	Hu6800	D84276_at	4	CD38 molecule	D84276	NM_001775	NP_001766	CD38	Hs.479214	Hs.174944	CD38	BF790785	RefSeqNP
Hu35KsubA/RC_AA251110_at	Hu35KsubA	RC_AA251110_at	4	CD38 molecule	AA251110	NM_001775	NP_001766	CD38	Hs.479214	Hs.174944	CD38	BF790785	RefSeqNP
Hu6800/HG36-HT4101_s_at	Hu6800	HG36-HT4101_s_at	4	exosome component 9	HG36-HT4101	NM_001034194 NM_005033	NP_001029366 NP_005024	EXOSC9	Hs.91728	Hs.91728	EXOSC9	BX649106	RefSeqNP
Hu6800/M58460_at	Hu6800	M58460_at	4	exosome component 9	M58460	NM_001034194 NM_005033	NP_001029366 NP_005024	EXOSC9	Hs.91728	Hs.91728	EXOSC9	BX649106	RefSeqNP
Hu35KsubA/M58460_at	Hu35KsubA	M58460_at	4	exosome component 9	M58460	NM_001034194 NM_005033	NP_001029366 NP_005024	EXOSC9	Hs.91728	Hs.91728	EXOSC9	BX649106	RefSeqNP
Hu6800/U30872_at	Hu6800	U30872_at	1	centromere protein F, 350/400ka (mitosin)	U30872	NM_016343	NP_057427	CENPF	Hs.497741	Hs.77204	CENPF	NM_016343	RefSeq
Hu6800/X54942_at	Hu6800	X54942_at	9	CDC28 protein kinase regulatory subunit 2	X54942	NM_001827	NP_001818	CKS2	Hs.83758	Hs.83758	CKS2	BQ898943	RefSeqNP
Hu35KsubA/RC_AA482548_at	Hu35KsubA	RC_AA482548_at	1	WD repeat domain 26	AA482548	NM_025160	NP_079436	WDR26	Hs.497873	Hs.406339	WDR26	BC063817	RefSeqNP
Hu6800/U96114_at	Hu6800	U96114_at	16	WW domain containing E3 ubiquitin protein ligase 2	U96114	NM_007014 NM_199423 NM_199424	NP_008945 NP_955455 NP_955456	WWP2	Hs.408458	Hs.315485	WWP2	NM_007014	RefSeq
Hu35KsubA/U96114_at	Hu35KsubA	U96114_at	16	WW domain containing E3 ubiquitin protein ligase 2	U96114	NM_007014 NM_199423 NM_199424	NP_008945 NP_955455 NP_955456	WWP2	Hs.408458	Hs.315485	WWP2	NM_007014	RefSeq
Hu6800/D80004_at	Hu6800	D80004_at	16	KIAA0182	D80004	NM_014615	NP_055430	KIAA0182	Hs.461647	Hs.222171	KIAA0182	NM_014615	RefSeq
Hu6800/AB000220_at	Hu6800	AB000220_at	7	sema domain, immunoglobulin domain (Ig), short basic domain, secreted, (semaphorin) 3C	AB000220	NM_006379	NP_006370	SEMA3C	Hs.269109	Hs.171921	SEMA3C	NM_006379	RefSeq
Hu6800/HG371-HT26388_at	Hu6800	HG371-HT26388_at	1	mucin 1, cell surface associated	HG371-HT26388	NM_001018016 NM_001018017 NM_002456	NP_001018016 NP_001018017 NP_002447	MUC1	Hs.89603	Hs.89603	MUC1	J05581	Symbol
Hu6800/HG371-HT26388_s_at	Hu6800	HG371-HT26388_s_at	1	mucin 1, cell surface associated	HG371-HT26388	NM_001018016 NM_001018017 NM_002456	NP_001018016 NP_001018017 NP_002447	MUC1	Hs.89603	Hs.89603	MUC1	J05581	Symbol
Hu6800/J05582_s_at	Hu6800	J05582_s_at	1	mucin 1, cell surface associated	J05582	NM_001018016 NM_001018017 NM_002456	NP_001018016 NP_001018017 NP_002447	MUC1	Hs.89603	Hs.89603	MUC1	J05581	Symbol
Hu6800/M35093_s_at	Hu6800	M35093_s_at	1	mucin 1, cell surface associated	M35093	NM_001018016 NM_001018017 NM_002456	NP_001018016 NP_001018017 NP_002447	MUC1	Hs.89603	Hs.89603	MUC1	J05581	Symbol
Hu6800/X52228_at	Hu6800	X52228_at	1	mucin 1, cell surface associated	X52228	NM_001018016 NM_001018017 NM_002456	NP_001018016 NP_001018017 NP_002447	MUC1	Hs.89603	Hs.89603	MUC1	J05581	Symbol
Hu6800/D43772_at	Hu6800	D43772_at	17	growth factor receptor-bound protein 7	D43772	NM_001030002 NM_005310	NP_001025173 NP_005301	GRB7	Hs.86859	Hs.86859	GRB7	NM_005310	RefSeq
Hu35KsubA/N87590_at	Hu35KsubA	N87590_at	7	homeodomain interacting protein kinase 2	N87590	NM_022740	NP_073577	HIPK2	Hs.397465	Hs.397465	HIPK2	BX538009	RefSeqNP
Hu35KsubA/RC_AA608546_at	Hu35KsubA	RC_AA608546_at	7	homeodomain interacting protein kinase 2	AA608546	NM_022740	NP_073577	HIPK2	Hs.397465	Hs.397465	HIPK2	BX538009	RefSeqNP
Hu6800/U72511_at	Hu6800	U72511_at	12	prohibitin 2	U72511	NM_007273	NP_009204	PHB2	Hs.504620	Hs.444499	REA	BF204697	RefSeqNP
Hu6800/U72512_at	Hu6800	U72512_at	12	prohibitin 2	U72512	NM_007273	NP_009204	PHB2	Hs.504620	Hs.444499	REA	BF204697	RefSeqNP
Hu6800/U83908_at	Hu6800	U83908_at	10	programmed cell death 4 (neoplastic transformation inhibitor)	U83908	NM_014456 NM_145341	NP_055271 NP_663314	PDCD4	Hs.232543	Hs.257697	PDCD4	BX537500	RefSeqNP
Hu35KsubA/U83908_at	Hu35KsubA	U83908_at	10	programmed cell death 4 (neoplastic transformation inhibitor)	U83908	NM_014456 NM_145341	NP_055271 NP_663314	PDCD4	Hs.232543	Hs.257697	PDCD4	BX537500	RefSeqNP
Hu35KsubA/RC_AA486579_at	Hu35KsubA	RC_AA486579_at	19	NACHT, leucine rich repeat and PYD containing 2	AA486579	NM_017852	NP_060322	NALP2	Hs.369279	Hs.369279	NALP2	BC039269	RefSeqNP
Hu6800/X83416_s_at	Hu6800	X83416_s_at	20	prion protein (p27-30) (Creutzfeldt-Jakob disease, Gerstmann-Strausler-Scheinker syndrome, fatal familial insomnia)	X83416	NM_000311 NM_183079	NP_000302 NP_898902	PRNP	Hs.472010	Hs.438582	PRNP	NM_000311	RefSeq
Hu35KsubA/AA085232_at	Hu35KsubA	AA085232_at	6	ASF1 anti-silencing function 1 homolog A (S. cerevisiae)	AA085232	NM_014034	NP_054753	ASF1A	Hs.292316	Hs.292316	ASF1A	AK025738	RefSeqNP
Hu35KsubA/AA287289_at	Hu35KsubA	AA287289_at	6	ASF1 anti-silencing function 1 homolog A (S. cerevisiae)	AA287289	NM_014034	NP_054753	ASF1A	Hs.292316	Hs.292316	ASF1A	AK025738	RefSeqNP
Hu6800/X03473_at	Hu6800	X03473_at	22	H1 histone family, member 0	X03473	NM_005318	NP_005309	H1F0	Hs.226117	Hs.226117	H1F0	NM_005318	RefSeq
Hu6800/D63940_s_at	Hu6800	D63940_s_at	10	MAX interactor 1	D63940	NM_001008541 NM_005962 NM_130439	NP_001008541 NP_005953 NP_569157	MXI1	Hs.501023 Hs.602078	Hs.118630	MXI1	NM_130439	RefSeq
Hu6800/L07648_at	Hu6800	L07648_at	10	MAX interactor 1	L07648	NM_001008541 NM_005962 NM_130439	NP_001008541 NP_005953 NP_569157	MXI1	Hs.501023 Hs.602078	Hs.118630	MXI1	NM_130439	RefSeq
Hu6800/X06182_s_at	Hu6800	X06182_s_at	4	v-kit Hardy-Zuckerman 4 feline sarcoma viral oncogene homolog	X06182	NM_000222	NP_000213	KIT	Hs.479754	Hs.81665	KIT	BC071593	RefSeqNP
Hu35KsubA/W51743_at	Hu35KsubA	W51743_at	17	zinc finger and BTB domain containing 4	W51743	NM_020899	NP_065950	ZBTB4	Hs.35096	Hs.35096	ZBTB4	BC043352	RefSeqNP
Hu6800/J04810_s_at	Hu6800	J04810_s_at	5	mutS homolog 3 (E. coli)	J04810	NM_002439	NP_002430	MSH3	Hs.83765 Hs.280987	Hs.42674	MSH3	NM_002439	RefSeq
Hu6800/U61981_at	Hu6800	U61981_at	5	mutS homolog 3 (E. coli)	U61981	NM_002439	NP_002430	MSH3	Hs.83765 Hs.280987	Hs.42674	MSH3	NM_002439	RefSeq
Hu6800/X53587_at	Hu6800	X53587_at	17	integrin, beta 4	X53587	NM_000213 NM_001005619 NM_001005731	NP_000204 NP_001005619 NP_001005731	ITGB4	Hs.632226	Hs.85266	ITGB4	NM_000213	RefSeq
Hu6800/U67368_s_at	Hu6800	U67368_s_at	11	exostoses (multiple) 2	U67368	NM_000401 NM_207122	NP_000392 NP_997005	EXT2	Hs.368404	Hs.75334	EXT2	NM_000401	RefSeq
Hu6800/U72263_s_at	Hu6800	U72263_s_at	11	exostoses (multiple) 2	U72263	NM_000401 NM_207122	NP_000392 NP_997005	EXT2	Hs.368404	Hs.75334	EXT2	NM_000401	RefSeq
Hu6800/J04058_at	Hu6800	J04058_at	15	electron-transfer-flavoprotein, alpha polypeptide (glutaric aciduria II)	J04058	NM_000126	NP_000117	ETFA	Hs.39925	Hs.169919	ETFA	BM907902	RefSeqNP
Hu35KsubA/AA056171_at	Hu35KsubA	AA056171_at	17	UTP18, small subunit (SSU) processome component, homolog (yeast)	AA056171	NM_016001	NP_057085	UTP18	Hs.463465	Hs.441503	CGI-48	BC001535	RefSeqNP
Hu6800/AF000177_at	Hu6800	AF000177_at	8	LSM1 homolog, U6 small nuclear RNA associated (S. cerevisiae)	AF000177	NM_014462	NP_055277	LSM1	Hs.425311	Hs.425311	LSM1	BU739068	RefSeqNP
Hu6800/X93920_at	Hu6800	X93920_at	12	dual specificity phosphatase 6	X93920	NM_001946 NM_022652	NP_001937 NP_073143	DUSP6	Hs.298654	Hs.298654	DUSP6	BC037236	RefSeqNP
Hu6800/U79261_s_at	Hu6800	U79261_s_at	22	mitogen-activated protein kinase 8 interacting protein 2	U79261	NM_012324 NM_016431 NM_139124	NP_036456 NP_057515 NP_621713	MAPK8IP2	Hs.558180	Hs.356523	MAPK8IP2	NM_012324	RefSeq
Hu35KsubA/U62317_rna1_s_at	Hu35KsubA	U62317_rna1_s_at	22	mitogen-activated protein kinase 8 interacting protein 2	U62317	NM_012324 NM_016431 NM_139124	NP_036456 NP_057515 NP_621713	MAPK8IP2	Hs.558180	Hs.356523	MAPK8IP2	NM_012324	RefSeq
Hu6800/D00596_at	Hu6800	D00596_at	18	thymidylate synthetase	D00596	NM_001071	NP_001062	TYMS	Hs.592338	Hs.87491	TYMS	BQ056428	RefSeqNP
Hu6800/X59932_s_at	Hu6800	X59932_s_at	15	c-src tyrosine kinase	X59932	NM_004383	NP_004374	CSK	Hs.77793	Hs.77793	CSK	AK127672	RefSeqNP
Hu6800/X01060_at	Hu6800	X01060_at	3	transferrin receptor (p90, CD71)	X01060	NM_003234	NP_003225	TFRC	Hs.529618	Hs.185726	TFRC	BC001188	RefSeqNP
Hu6800/M93119_at	Hu6800	M93119_at	20	insulinoma-associated 1	M93119	NM_002196	NP_002187	INSM1	Hs.89584	Hs.89584	INSM1	NM_002196	RefSeq
Hu35KsubA/M93119_s_at	Hu35KsubA	M93119_s_at	20	insulinoma-associated 1	M93119	NM_002196	NP_002187	INSM1	Hs.89584	Hs.89584	INSM1	NM_002196	RefSeq
Hu6800/U67319_at	Hu6800	U67319_at	10	caspase 7, apoptosis-related cysteine peptidase	U67319	NM_001227 NM_033338 NM_033339 NM_033340	NP_001218 NP_203124 NP_203125 NP_203126	CASP7	Hs.9216	Hs.9216	CASP7	U67206	RefSeqNP
Hu6800/U33286_at	Hu6800	U33286_at	20	CSE1 chromosome segregation 1-like (yeast)	U33286	NM_001316	NP_001307	CSE1L	Hs.90073	Hs.90073	CSE1L	NM_001316	RefSeq
Hu6800/U84487_at	Hu6800	U84487_at	16	chemokine (C-X3-C motif) ligand 1	U84487	NM_002996	NP_002987	CX3CL1	Hs.531668	Hs.80420	CX3CL1	NM_002996	RefSeq
Hu6800/J04031_at	Hu6800	J04031_at	14	methylenetetrahydrofolate dehydrogenase (NADP+ dependent) 1, methenyltetrahydrofolate cyclohydrolase, formyltetrahydrofolate synthetase	J04031	NM_005956	NP_005947	MTHFD1	Hs.632340	Hs.435974	MTHFD1	BC050420	RefSeqNP
Hu35KsubA/D79052_s_at	Hu35KsubA	D79052_s_at	7	Sec61 gamma subunit	D79052	NM_001012456 NM_014302	NP_001012474 NP_055117	SEC61G	Hs.488282	Hs.9950	SEC61G	BG827359	RefSeqNP
Hu35KsubA/AA148094_at	Hu35KsubA	AA148094_at	11	HIV-1 Tat interactive protein 2, 30kDa	AA148094	NM_006410	NP_006401	HTATIP2	Hs.90753	Hs.90753	HTATIP2	NM_006410	RefSeq
Hu6800/D78275_at	Hu6800	D78275_at	14	proteasome (prosome, macropain) 26S subunit, ATPase, 6	D78275	NM_002806	NP_002797	PSMC6	Hs.156171 Hs.491779	Hs.156171	PSMC6	AK127456	RefSeqNP
Hu6800/U22970_rna1_s_at	Hu6800	U22970_rna1_s_at	1	interferon, alpha-inducible protein 6	U22970	NM_002038 NM_022872 NM_022873	NP_002029 NP_075010 NP_075011	IFI6	Hs.510635 Hs.511731 Hs.523847	Hs.287721	G1P3	BM458012	RefSeqNP
Hu6800/U77949_at	Hu6800	U77949_at	17	CDC6 cell division cycle 6 homolog (S. cerevisiae)	U77949	NM_001254	NP_001245	CDC6	Hs.405958	Hs.405958	CDC6	BC025232	RefSeqNP
Hu6800/M13666_at	Hu6800	M13666_at	6	v-myb myeloblastosis viral oncogene homolog (avian)	M13666	NM_005375	NP_005366	MYB	Hs.531941	Hs.407830	MYB	AJ606319	RefSeqNP
Hu6800/U22376_cds2_s_at	Hu6800	U22376_cds2_s_at	6	v-myb myeloblastosis viral oncogene homolog (avian)	U22376	NM_005375	NP_005366	MYB	Hs.531941	Hs.407830	MYB	AJ606319	RefSeqNP
Hu6800/U09510_s_at	Hu6800	U09510_s_at	7	glycyl-tRNA synthetase	U09510	NM_002047	NP_002038	GARS	Hs.404321	Hs.293885	GARS	NM_002047	RefSeq
Hu6800/U09587_at	Hu6800	U09587_at	7	glycyl-tRNA synthetase	U09587	NM_002047	NP_002038	GARS	Hs.404321	Hs.293885	GARS	NM_002047	RefSeq
Hu6800/Z35402_rna1_s_at	Hu6800	Z35402_rna1_s_at	16	cadherin 1, type 1, E-cadherin (epithelial)	Z35402	NM_004360	NP_004351	CDH1	Hs.461086	Hs.194657	CDH1	NM_004360	RefSeq
Hu6800/M63175_at	Hu6800	M63175_at	16	autocrine motility factor receptor	M63175	NM_001144	NP_001135	AMFR	Hs.295137	Hs.295137	AMFR	NM_001144	RefSeq
Hu6800/U48807_at	Hu6800	U48807_at	8	dual specificity phosphatase 4	U48807	NM_001394 NM_057158	NP_001385 NP_476499	DUSP4	Hs.417962	Hs.417962	DUSP4	NM_057158	RefSeq
Hu6800/S66431_at	Hu6800	S66431_at	12	Jumonji, AT rich interactive domain 1A (RBBP2-like)	S66431	NM_001042603 NM_005056	NP_001036068 NP_005047	JARID1A	Hs.76272	Hs.76272	JARID1A	NM_005056	RefSeq
Hu35KsubA/RC_AA052952_at	Hu35KsubA	RC_AA052952_at	12	Jumonji, AT rich interactive domain 1A (RBBP2-like)	AA052952	NM_001042603 NM_005056	NP_001036068 NP_005047	JARID1A	Hs.76272	Hs.76272	JARID1A	NM_005056	RefSeq
Hu6800/D45370_at	Hu6800	D45370_at	10	chromosome 10 open reading frame 116	D45370	NM_006829	NP_006820	C10orf116	Hs.524479 Hs.642660	Hs.511763	C10orf116	BM920905	RefSeqNP
Hu35KsubA/RC_AA478298_s_at	Hu35KsubA	RC_AA478298_s_at	10	chromosome 10 open reading frame 116	AA478298	NM_006829	NP_006820	C10orf116	Hs.524479 Hs.642660	Hs.511763	C10orf116	BM920905	RefSeqNP
Hu6800/X95190_at	Hu6800	X95190_at	3	acyl-Coenzyme A oxidase 2, branched chain	X95190	NM_003500	NP_003491	ACOX2	Hs.444959	Hs.9795	ACOX2	BC033517	RefSeqNP
Hu6800/D21260_at	Hu6800	D21260_at	17	clathrin, heavy polypeptide (Hc)	D21260	NM_004859	NP_004850	CLTC	Hs.491351	Hs.187416	CLTC	NM_004859	RefSeq
Hu6800/M84332_at	Hu6800	M84332_at	1	ADP-ribosylation factor 1	M84332	NM_001024226 NM_001024227 NM_001024228 NM_001658	NP_001019397 NP_001019398 NP_001019399 NP_001649	ARF1	Hs.286221	Hs.286221	ARF1	AK023803	RefSeqNP
Hu35KsubA/RC_AA599041_at	Hu35KsubA	RC_AA599041_at	3	programmed cell death 10	AA599041	NM_007217 NM_145859 NM_145860	NP_009148 NP_665858 NP_665859	PDCD10	Hs.478150	Hs.424619	PDCD10	BC002506	RefSeqNP
Hu35KsubA/H46792_at	Hu35KsubA	H46792_at	6	fatty acid binding protein 7, brain	H46792	NM_001446	NP_001437	FABP7	Hs.26770	Hs.26770	FABP7	AL512688	RefSeqNP
Hu35KsubA/RC_AA436624_s_at	Hu35KsubA	RC_AA436624_s_at	6	fatty acid binding protein 7, brain	AA436624	NM_001446	NP_001437	FABP7	Hs.26770	Hs.26770	FABP7	AL512688	RefSeqNP
Hu6800/D63487_at	Hu6800	D63487_at	22	tubulin tyrosine ligase-like family, member 12	D63487	NM_015140	NP_055955	TTLL12	Hs.517670	Hs.82563	KIAA0153	D63487	AccNum
Hu6800/U58331_at	Hu6800	U58331_at	5	sarcoglycan, delta (35kDa dystrophin-associated glycoprotein)	U58331	NM_000337 NM_172244	NP_000328 NP_758447	SGCD	Hs.591727 Hs.596706	Hs.131380	SGCD	NM_000337	RefSeq
Hu6800/X95191_at	Hu6800	X95191_at	5	sarcoglycan, delta (35kDa dystrophin-associated glycoprotein)	X95191	NM_000337 NM_172244	NP_000328 NP_758447	SGCD	Hs.591727 Hs.596706	Hs.131380	SGCD	NM_000337	RefSeq
Hu6800/X72755_at	Hu6800	X72755_at	4	chemokine (C-X-C motif) ligand 9	X72755	NM_002416	NP_002407	CXCL9	Hs.77367	Hs.77367	CXCL9	BC042178	RefSeqNP
Hu6800/M13755_at	Hu6800	M13755_at	1	ISG15 ubiquitin-like modifier	M13755	NM_005101	NP_005092	ISG15	Hs.458485	Hs.458485	G1P2	BM916335	RefSeqNP
Hu6800/X05360_at	Hu6800	X05360_at	10	cell division cycle 2, G1 to S and G2 to M	X05360	NM_001786 NM_033379	NP_001777 NP_203698	CDC2	Hs.334562	Hs.334562	CDC2	AK027271	RefSeqNP
Hu35KsubA/AA481617_at	Hu35KsubA	AA481617_at	10	cell division cycle 2, G1 to S and G2 to M	AA481617	NM_001786 NM_033379	NP_001777 NP_203698	CDC2	Hs.334562	Hs.334562	CDC2	AK027271	RefSeqNP
Hu6800/L20688_at	Hu6800	L20688_at	12	Rho GDP dissociation inhibitor (GDI) beta	L20688	NM_001175	NP_001166	ARHGDIB	Hs.504877	Hs.292738	ARHGDIB	AK125625	RefSeqNP
Hu6800/U30521_at	Hu6800	U30521_at	5	chromosome 5 open reading frame 13	U30521	NM_004772	NP_004763	C5orf13	Hs.36053 Hs.626968	Hs.508741	C5orf13	BC011050	RefSeqNP
Hu35KsubA/W60181_at	Hu35KsubA	W60181_at	5	chromosome 5 open reading frame 13	W60181	NM_004772	NP_004763	C5orf13	Hs.36053 Hs.626968	Hs.508741	C5orf13	BC011050	RefSeqNP
Hu6800/S74445_at	Hu6800	S74445_at	15	cellular retinoic acid binding protein 1	S74445	NM_004378	NP_004369	CRABP1	Hs.346950	Hs.346950	CRABP1	AK096006	RefSeqNP
Hu6800/U34877_at	Hu6800	U34877_at	7	biliverdin reductase A	U34877	NM_000712	NP_000703	BLVRA	Hs.488143	Hs.435726	BLVRA	BX647539	RefSeqNP
Hu35KsubA/AA478674_at	Hu35KsubA	AA478674_at	6	enoyl Coenzyme A hydratase domain containing 1	AA478674	NM_018479	NP_060949	ECHDC1	Hs.486410	Hs.437091	ECHDC1	AL834469	RefSeqNP
Hu35KsubA/N55978_at	Hu35KsubA	N55978_at	6	enoyl Coenzyme A hydratase domain containing 1	N55978	NM_018479	NP_060949	ECHDC1	Hs.486410	Hs.437091	ECHDC1	AL834469	RefSeqNP
Hu35KsubA/RC_AA455175_at	Hu35KsubA	RC_AA455175_at	6	enoyl Coenzyme A hydratase domain containing 1	AA455175	NM_018479	NP_060949	ECHDC1	Hs.486410	Hs.437091	ECHDC1	AL834469	RefSeqNP
Hu6800/X80200_at	Hu6800	X80200_at	17	TNF receptor-associated factor 4	X80200	NM_004295 NM_145751	NP_004286 NP_665694	TRAF4	Hs.8375	Hs.8375	TRAF4	BC001769	RefSeqNP
Hu6800/D89289_at	Hu6800	D89289_at	14	fucosyltransferase 8 (alpha (1,6) fucosyltransferase)	D89289	NM_004480 NM_178154 NM_178155 NM_178156 NM_178157	NP_004471 NP_835367 NP_835368 NP_835369 NP_835370	FUT8	Hs.118722	Hs.118722	FUT8	AJ536056	RefSeqNP
Hu35KsubA/U66674_at	Hu35KsubA	U66674_at	17	ATP-binding cassette, sub-family C (CFTR/MRP), member 3	U66674	NM_003786	NP_003777	ABCC3	Hs.463421	Hs.90786	ABCC3	NM_020038	Symbol
Hu6800/J03909_at	Hu6800	J03909_at	19	interferon, gamma-inducible protein 30	J03909	NM_006332	NP_006323	IFI30	Hs.14623	Hs.14623	IFI30	AK123477	RefSeqNP
Hu35KsubA/AA091752_at	Hu35KsubA	AA091752_at	7	H2A histone family, member V	AA091752	NM_012412 NM_138635 NM_201436 NM_201516 NM_201517	NP_036544 NP_619541 NP_958844 NP_958924 NP_958925	H2AFV	Hs.157379 Hs.488189	Hs.301005	H2AFV	AL110212	RefSeqNP
Hu35KsubA/AA236820_at	Hu35KsubA	AA236820_at	7	H2A histone family, member V	AA236820	NM_012412 NM_138635 NM_201436 NM_201516 NM_201517	NP_036544 NP_619541 NP_958844 NP_958924 NP_958925	H2AFV	Hs.157379 Hs.488189	Hs.301005	H2AFV	AL110212	RefSeqNP
Hu35KsubA/D31550_at	Hu35KsubA	D31550_at	7	H2A histone family, member V	D31550	NM_012412 NM_138635 NM_201436 NM_201516 NM_201517	NP_036544 NP_619541 NP_958844 NP_958924 NP_958925	H2AFV	Hs.157379 Hs.488189	Hs.301005	H2AFV	AL110212	RefSeqNP
Hu35KsubA/RC_AA282343_at	Hu35KsubA	RC_AA282343_at	7	H2A histone family, member V	AA282343	NM_012412 NM_138635 NM_201436 NM_201516 NM_201517	NP_036544 NP_619541 NP_958844 NP_958924 NP_958925	H2AFV	Hs.157379 Hs.488189	Hs.301005	H2AFV	AL110212	RefSeqNP
Hu35KsubA/RC_AA489459_at	Hu35KsubA	RC_AA489459_at	7	H2A histone family, member V	AA489459	NM_012412 NM_138635 NM_201436 NM_201516 NM_201517	NP_036544 NP_619541 NP_958844 NP_958924 NP_958925	H2AFV	Hs.157379 Hs.488189	Hs.301005	H2AFV	AL110212	RefSeqNP
Hu35KsubA/W07195_at	Hu35KsubA	W07195_at	7	H2A histone family, member V	W07195	NM_012412 NM_138635 NM_201436 NM_201516 NM_201517	NP_036544 NP_619541 NP_958844 NP_958924 NP_958925	H2AFV	Hs.157379 Hs.488189	Hs.301005	H2AFV	AL110212	RefSeqNP
Hu6800/Y00636_at	Hu6800	Y00636_at	1	CD58 molecule	Y00636	NM_001779	NP_001770	CD58	Hs.34341	Hs.75626	CD58	AK125710	RefSeqNP
Hu6800/D13118_at	Hu6800	D13118_at	17	ATP synthase, H+ transporting, mitochondrial F0 complex, subunit C1 (subunit 9)	D13118	NM_001002027 NM_005175	NP_001002027 NP_005166	ATP5G1	Hs.80986	Hs.80986	ATP5G1	AK095669	RefSeqNP
Hu6800/J03798_at	Hu6800	J03798_at	18	small nuclear ribonucleoprotein D1 polypeptide 16kDa	J03798	NM_006938	NP_008869	SNRPD1	Hs.464734 Hs.567674	Hs.86948	SNRPD1	J03798	AccNum
Hu35KsubA/J03798_at	Hu35KsubA	J03798_at	18	small nuclear ribonucleoprotein D1 polypeptide 16kDa	J03798	NM_006938	NP_008869	SNRPD1	Hs.464734 Hs.567674	Hs.86948	SNRPD1	J03798	AccNum
Hu6800/U14550_at	Hu6800	U14550_at	17	ST6 (alpha-N-acetyl-neuraminyl-2,3-beta-galactosyl-1,3)-N-acetylgalactosaminide alpha-2,6-sialyltransferase 2	U14550	NM_006456	NP_006447	ST6GALNAC2	Hs.592105 Hs.624415	Hs.288215	SIAT7B	BC038114	RefSeqNP
Hu6800/L08044_s_at	Hu6800	L08044_s_at	21	trefoil factor 3 (intestinal)	L08044	NM_003226	NP_003217	TFF3	Hs.82961	Hs.82961	TFF3	BU536516	RefSeqNP
Hu35KsubA/L08044_s_at	Hu35KsubA	L08044_s_at	21	trefoil factor 3 (intestinal)	L08044	NM_003226	NP_003217	TFF3	Hs.82961	Hs.82961	TFF3	BU536516	RefSeqNP
Hu35KsubA/AB002387_at	Hu35KsubA	AB002387_at	6	myosin VI	AB002387	NM_004999	NP_004990	MYO6	Hs.149387	Hs.118483	MYO6	XM_376516	RefSeqNP
Hu6800/X55037_s_at	Hu6800	X55037_s_at	10	GATA binding protein 3	X55037	NM_001002295 NM_002051	NP_001002295 NP_002042	GATA3	Hs.524134	Hs.169946	GATA3	BC006793	RefSeqNP
Hu6800/X58072_at	Hu6800	X58072_at	10	GATA binding protein 3	X58072	NM_001002295 NM_002051	NP_001002295 NP_002042	GATA3	Hs.524134	Hs.169946	GATA3	BC006793	RefSeqNP
Hu6800/J05016_rna1_s_at	Hu6800	J05016_rna1_s_at	7	protein disulfide isomerase family A, member 4	J05016	NM_004911	NP_004902	PDIA4	Hs.93659	Hs.93659	ERP70	NM_004911	RefSeq
Hu6800/X54941_at	Hu6800	X54941_at	1	CDC28 protein kinase regulatory subunit 1B	X54941	NM_001826	NP_001817	CKS1B	Hs.374378	Hs.374378	CKS1B	BQ278454	RefSeqNP
Hu6800/X52426_s_at	Hu6800	X52426_s_at	17	keratin 13	X52426	NM_002274 NM_153490	NP_002265 NP_705694	KRT13	Hs.2785	Hs.433871	KRT13	NM_153490	RefSeq
Hu6800/U68018_at	Hu6800	U68018_at	18	SMAD, mothers against DPP homolog 2 (Drosophila)	U68018	NM_001003652 NM_005901	NP_001003652 NP_005892	SMAD2	Hs.12253 Hs.598146	Hs.110741	SMAD2	NM_005901	RefSeq
Hu35KsubA/RC_AA279847_at	Hu35KsubA	RC_AA279847_at	18	SMAD, mothers against DPP homolog 2 (Drosophila)	AA279847	NM_001003652 NM_005901	NP_001003652 NP_005892	SMAD2	Hs.12253 Hs.598146	Hs.110741	SMAD2	NM_005901	RefSeq
Hu35KsubA/RC_AA621612_at	Hu35KsubA	RC_AA621612_at	18	SMAD, mothers against DPP homolog 2 (Drosophila)	AA621612	NM_001003652 NM_005901	NP_001003652 NP_005892	SMAD2	Hs.12253 Hs.598146	Hs.110741	SMAD2	NM_005901	RefSeq
Hu6800/X98834_rna1_at	Hu6800	X98834_rna1_at	14	sal-like 2 (Drosophila)	X98834	NM_005407	NP_005398	SALL2	Hs.416358	Hs.416358	SALL2	X98834	AccNum
Hu35KsubA/RC_AA211918_at	Hu35KsubA	RC_AA211918_at	12	vacuolar protein sorting 33 homolog A (S. cerevisiae)	AA211918	NM_022916	NP_075067	VPS33A	Hs.592009	Hs.487883	VPS33A	NM_022916	RefSeq
Hu6800/M34181_at	Hu6800	M34181_at	1	protein kinase, cAMP-dependent, catalytic, beta	M34181	NM_002731 NM_182948 NM_207578	NP_002722 NP_891993 NP_997461	PRKACB	Hs.487325	Hs.156324	PRKACB	BX537705	RefSeqNP
Hu6800/U13737_at	Hu6800	U13737_at	4	caspase 3, apoptosis-related cysteine peptidase	U13737	NM_004346 NM_032991	NP_004337 NP_116786	CASP3	Hs.141125	Hs.141125	CASP3	NM_004346	RefSeq
Hu6800/U28369_at	Hu6800	U28369_at	3	sema domain, immunoglobulin domain (Ig), short basic domain, secreted, (semaphorin) 3B	U28369	NM_001005914 NM_004636	NP_001005914 NP_004627	SEMA3B	Hs.82222	Hs.82222	SEMA3B	AK098329	RefSeqNP
Hu6800/AF006084_at	Hu6800	AF006084_at	7	actin related protein 2/3 complex, subunit 1B, 41kDa	AF006084	NM_005720	NP_005711	ARPC1B	Hs.449574 Hs.489284 Hs.503878 Hs.621437	Hs.433506	ARPC1B	BM907771	RefSeqNP
Hu35KsubA/R82229_at	Hu35KsubA	R82229_at	22	phosphatidylserine decarboxylase	R82229	NM_014338	NP_055153	PISD	Hs.420559	Hs.8128	PISD	NM_014338	RefSeq
Hu6800/X03934_at	Hu6800	X03934_at	11	CD3d molecule, delta (CD3-TCR complex)	X03934	NM_000732 NM_001040651	NP_000723 NP_001035741	CD3D	Hs.504048	Hs.95327	CD3D	AK093775	RefSeqNP
Hu6800/D13645_at	Hu6800	D13645_at	9	KIAA0020	D13645	NM_014878	NP_055693	KIAA0020	Hs.493309	Hs.443866	KIAA0020	AL832245	RefSeqNP
Hu35KsubA/C01527_at	Hu35KsubA	C01527_at	8	eukaryotic translation initiation factor 2C, 2	C01527	NM_012154	NP_036286	EIF2C2	Hs.449415	Hs.449415	EIF2C2	BC054491	RefSeqNP
Hu35KsubA/W73104_at	Hu35KsubA	W73104_at	8	eukaryotic translation initiation factor 2C, 2	W73104	NM_012154	NP_036286	EIF2C2	Hs.449415	Hs.449415	EIF2C2	BC054491	RefSeqNP
Hu6800/M15841_at	Hu6800	M15841_at	20	small nuclear ribonucleoprotein polypeptide B''	M15841	NM_003092 NM_198220	NP_003083 NP_937863	SNRPB2	Hs.280378	Hs.280378	SNRPB2	AK095316	RefSeqNP
Hu6800/D38073_at	Hu6800	D38073_at	6	MCM3 minichromosome maintenance deficient 3 (S. cerevisiae)	D38073	NM_002388	NP_002379	MCM3	Hs.179565	Hs.179565	MCM3	NM_002388	RefSeq
Hu6800/X62153_s_at	Hu6800	X62153_s_at	6	MCM3 minichromosome maintenance deficient 3 (S. cerevisiae)	X62153	NM_002388	NP_002379	MCM3	Hs.179565	Hs.179565	MCM3	NM_002388	RefSeq
Hu6800/U03644_at	Hu6800	U03644_at	2	NA	U03644	NM_004882	NP_004873	CIR	Hs.632531	Hs.89421	CIR	NM_199075	Symbol
Hu35KsubA/U03644_at	Hu35KsubA	U03644_at	2	NA	U03644	NM_004882	NP_004873	CIR	Hs.632531	Hs.89421	CIR	NM_199075	Symbol
Hu6800/U09564_at	Hu6800	U09564_at	6	SFRS protein kinase 1	U09564	NM_003137	NP_003128	SRPK1	Hs.443861	Hs.369358	SRPK1	AJ318054	RefSeqNP
Hu6800/Y09616_at	Hu6800	Y09616_at	16	carboxylesterase 2 (intestine, liver)	Y09616	NM_003869 NM_198061	NP_003860 NP_932327	CES2	Hs.282975	Hs.282975	CES2	NM_003869	RefSeq
Hu35KsubA/Y09616_at	Hu35KsubA	Y09616_at	16	carboxylesterase 2 (intestine, liver)	Y09616	NM_003869 NM_198061	NP_003860 NP_932327	CES2	Hs.282975	Hs.282975	CES2	NM_003869	RefSeq
Hu6800/Y09305_at	Hu6800	Y09305_at	12	dual-specificity tyrosine-(Y)-phosphorylation regulated kinase 4	Y09305	NM_003845	NP_003836	DYRK4	Hs.439530	Hs.439530	DYRK4	NM_003845	RefSeq
Hu6800/X51801_at	Hu6800	X51801_at	20	bone morphogenetic protein 7 (osteogenic protein 1)	X51801	NM_001719	NP_001710	BMP7	Hs.473163	Hs.170195	BMP7	AK094784	RefSeqNP
Hu35KsubA/RC_AA029597_at	Hu35KsubA	RC_AA029597_at	20	bone morphogenetic protein 7 (osteogenic protein 1)	AA029597	NM_001719	NP_001710	BMP7	Hs.473163	Hs.170195	BMP7	AK094784	RefSeqNP
Hu6800/M88458_at	Hu6800	M88458_at	7	KDEL (Lys-Asp-Glu-Leu) endoplasmic reticulum protein retention receptor 2	M88458	NM_006854	NP_006845	KDELR2	Hs.487498	Hs.446645	KDELR2	AK093917	RefSeqNP
Hu35KsubA/AA203236_at	Hu35KsubA	AA203236_at	7	KDEL (Lys-Asp-Glu-Leu) endoplasmic reticulum protein retention receptor 2	AA203236	NM_006854	NP_006845	KDELR2	Hs.487498	Hs.446645	KDELR2	AK093917	RefSeqNP
Hu35KsubA/RC_AA350579_at	Hu35KsubA	RC_AA350579_at	7	KDEL (Lys-Asp-Glu-Leu) endoplasmic reticulum protein retention receptor 2	AA350579	NM_006854	NP_006845	KDELR2	Hs.487498	Hs.446645	KDELR2	AK093917	RefSeqNP
Hu6800/L22524_s_at	Hu6800	L22524_s_at	11	matrix metallopeptidase 7 (matrilysin, uterine)	L22524	NM_002423	NP_002414	MMP7	Hs.2256	Hs.2256	MMP7	BQ688566	RefSeqNP
Hu6800/X54925_at	Hu6800	X54925_at	11	matrix metallopeptidase 1 (interstitial collagenase)	X54925	NM_002421	NP_002412	MMP1	Hs.83169	Hs.83169	MMP1	BC013875	RefSeqNP
Hu6800/D87448_at	Hu6800	D87448_at	3	topoisomerase (DNA) II binding protein 1	D87448	NM_007027	NP_008958	TOPBP1	Hs.53454	Hs.91417	TOPBP1	D87448	AccNum
Hu6800/U38847_at	Hu6800	U38847_at	1	Tar (HIV-1) RNA binding protein 1	U38847	NM_005646	NP_005637	TARBP1	Hs.498115	Hs.151518	TARBP1	U38847	AccNum
Hu6800/X78136_at	Hu6800	X78136_at	12	poly(rC) binding protein 2	X78136	NM_005016 NM_031989	NP_005007 NP_114366	PCBP2	Hs.221334 Hs.546271 Hs.551925	Hs.132977	PCBP2	AK130583	RefSeqNP
Hu35KsubA/AA011243_s_at	Hu35KsubA	AA011243_s_at	12	poly(rC) binding protein 2	AA011243	NM_005016 NM_031989	NP_005007 NP_114366	PCBP2	Hs.221334 Hs.546271 Hs.551925	Hs.132977	PCBP2	AK130583	RefSeqNP
Hu6800/Y10659_at	Hu6800	Y10659_at	X	interleukin 13 receptor, alpha 1	Y10659	NM_001560	NP_001551	IL13RA1	Hs.496646	Hs.285115	IL13RA1	Y10659	AccNum
Hu35KsubA/Y10659_at	Hu35KsubA	Y10659_at	X	interleukin 13 receptor, alpha 1	Y10659	NM_001560	NP_001551	IL13RA1	Hs.496646	Hs.285115	IL13RA1	Y10659	AccNum
Hu6800/Y08915_at	Hu6800	Y08915_at	X	immunoglobulin (CD79A) binding protein 1	Y08915	NM_001551	NP_001542	IGBP1	Hs.496267	Hs.3631	IGBP1	AK054596	RefSeqNP
Hu35KsubA/AA165234_at	Hu35KsubA	AA165234_at	X	immunoglobulin (CD79A) binding protein 1	AA165234	NM_001551	NP_001542	IGBP1	Hs.496267	Hs.3631	IGBP1	AK054596	RefSeqNP
Hu35KsubA/Y08915_at	Hu35KsubA	Y08915_at	X	immunoglobulin (CD79A) binding protein 1	Y08915	NM_001551	NP_001542	IGBP1	Hs.496267	Hs.3631	IGBP1	AK054596	RefSeqNP
Hu6800/U31814_at	Hu6800	U31814_at	6	histone deacetylase 2	U31814	NM_001527	NP_001518	HDAC2	Hs.3352	Hs.3352	HDAC2	BC031055	RefSeqNP
Hu6800/U20391_rna6_at	Hu6800	U20391_rna6_at	11	folate receptor 1 (adult)	U20391	NM_000802 NM_016724 NM_016725 NM_016729 NM_016730 NM_016731	NP_000793 NP_057936 NP_057937 NP_057941 NP_057942 NP_057943	FOLR1	Hs.73769	Hs.73769	FOLR1	NM_016730	RefSeq
Hu6800/U78793_at	Hu6800	U78793_at	11	folate receptor 1 (adult)	U78793	NM_000802 NM_016724 NM_016725 NM_016729 NM_016730 NM_016731	NP_000793 NP_057936 NP_057937 NP_057941 NP_057942 NP_057943	FOLR1	Hs.73769	Hs.73769	FOLR1	NM_016730	RefSeq
Hu6800/U00968_at	Hu6800	U00968_at	17	sterol regulatory element binding transcription factor 1	U00968	NM_001005291 NM_004176	NP_001005291 NP_004167	SREBF1	Hs.592123	Hs.426528	SREBF1	BC063281	RefSeqNP
Hu6800/X03635_at	Hu6800	X03635_at	6	estrogen receptor 1	X03635	NM_000125	NP_000116	ESR1	Hs.208124 Hs.598504	Hs.1657	ESR1	NM_000125	RefSeq
Hu6800/X86816_at	Hu6800	X86816_at	6	estrogen receptor 1	X86816	NM_000125	NP_000116	ESR1	Hs.208124 Hs.598504	Hs.1657	ESR1	NM_000125	RefSeq
Hu35KsubA/AA424381_s_at	Hu35KsubA	AA424381_s_at	6	forkhead box C1	AA424381	NM_001453	NP_001444	FOXC1	Hs.348883	Hs.348883	FOXC1	NM_001453	RefSeq
Hu35KsubA/H89575_s_at	Hu35KsubA	H89575_s_at	6	forkhead box C1	H89575	NM_001453	NP_001444	FOXC1	Hs.348883	Hs.348883	FOXC1	NM_001453	RefSeq
Hu6800/U47742_at	Hu6800	U47742_at	8	MYST histone acetyltransferase (monocytic leukemia) 3	U47742	NM_006766	NP_006757	MYST3	Hs.591848	Hs.93231	MYST3	NM_006766	RefSeq
Hu6800/U41515_at	Hu6800	U41515_at	7	split hand/foot malformation (ectrodactyly) type 1	U41515	NM_006304	NP_006295	SHFM1	Hs.489201	Hs.333495	FLJ42280	AK094899	M
Hu6800/D86096_cds1_s_at	Hu6800	D86096_cds1_s_at	1	prostaglandin E receptor 3 (subtype EP3)	D86096	NM_000957 NM_198712 NM_198713 NM_198714 NM_198715 NM_198716 NM_198717 NM_198718 NM_198719	NP_000948 NP_942005 NP_942006 NP_942007 NP_942008 NP_942009 NP_942010 NP_942011 NP_942012	PTGER3	Hs.445000	Hs.27860		AL050227	M
Hu6800/D86096_cds3_at	Hu6800	D86096_cds3_at	1	prostaglandin E receptor 3 (subtype EP3)	D86096	NM_000957 NM_198712 NM_198713 NM_198714 NM_198715 NM_198716 NM_198717 NM_198718 NM_198719	NP_000948 NP_942005 NP_942006 NP_942007 NP_942008 NP_942009 NP_942010 NP_942011 NP_942012	PTGER3	Hs.445000	Hs.27860		AL050227	M
Hu6800/D86096_cds6_at	Hu6800	D86096_cds6_at	1	prostaglandin E receptor 3 (subtype EP3)	D86096	NM_000957 NM_198712 NM_198713 NM_198714 NM_198715 NM_198716 NM_198717 NM_198718 NM_198719	NP_000948 NP_942005 NP_942006 NP_942007 NP_942008 NP_942009 NP_942010 NP_942011 NP_942012	PTGER3	Hs.445000	Hs.27860		AL050227	M
Hu6800/HG3238-HT4861_s_at	Hu6800	HG3238-HT4861_s_at	1	prostaglandin E receptor 3 (subtype EP3)	HG3238-HT4861	NM_000957 NM_198712 NM_198713 NM_198714 NM_198715 NM_198716 NM_198717 NM_198718 NM_198719	NP_000948 NP_942005 NP_942006 NP_942007 NP_942008 NP_942009 NP_942010 NP_942011 NP_942012	PTGER3	Hs.445000	Hs.27860		AL050227	M
Hu6800/S68874_s_at	Hu6800	S68874_s_at	1	prostaglandin E receptor 3 (subtype EP3)	S68874	NM_000957 NM_198712 NM_198713 NM_198714 NM_198715 NM_198716 NM_198717 NM_198718 NM_198719	NP_000948 NP_942005 NP_942006 NP_942007 NP_942008 NP_942009 NP_942010 NP_942011 NP_942012	PTGER3	Hs.445000	Hs.27860		AL050227	M
Hu6800/X83857_s_at	Hu6800	X83857_s_at	1	prostaglandin E receptor 3 (subtype EP3)	X83857	NM_000957 NM_198712 NM_198713 NM_198714 NM_198715 NM_198716 NM_198717 NM_198718 NM_198719	NP_000948 NP_942005 NP_942006 NP_942007 NP_942008 NP_942009 NP_942010 NP_942011 NP_942012	PTGER3	Hs.445000	Hs.27860		AL050227	M
Hu6800/X83863_at	Hu6800	X83863_at	1	prostaglandin E receptor 3 (subtype EP3)	X83863	NM_000957 NM_198712 NM_198713 NM_198714 NM_198715 NM_198716 NM_198717 NM_198718 NM_198719	NP_000948 NP_942005 NP_942006 NP_942007 NP_942008 NP_942009 NP_942010 NP_942011 NP_942012	PTGER3	Hs.445000	Hs.27860		AL050227	M
Hu35KsubA/RC_AA446650_at	Hu35KsubA	RC_AA446650_at	1	prostaglandin E receptor 3 (subtype EP3)	AA446650	NM_000957 NM_198712 NM_198713 NM_198714 NM_198715 NM_198716 NM_198717 NM_198718 NM_198719	NP_000948 NP_942005 NP_942006 NP_942007 NP_942008 NP_942009 NP_942010 NP_942011 NP_942012	PTGER3	Hs.445000	Hs.27860		AL050227	M
Hu35KsubA/RC_AA447768_at	Hu35KsubA	RC_AA447768_at	2	NA	AA447768	NA		LOC285086	Hs.352962	Hs.352962		BX648387	M
Hu35KsubA/RC_AA521468_at	Hu35KsubA	RC_AA521468_at	15	pallidin homolog (mouse)	AA521468	NM_012388	NP_036520	PLDN	Hs.7037	Hs.435468	SQRDL	BC026289	M
Hu35KsubA/AA215971_at	Hu35KsubA	AA215971_at	4	carbonyl reductase 4	AA215971	NM_032783	NP_116172	CBR4	Hs.481166	Hs.512793			M
Hu35KsubA/W78181_at	Hu35KsubA	W78181_at	4	carbonyl reductase 4	W78181	NM_032783	NP_116172	CBR4	Hs.481166	Hs.512793			M
